# Supplementary material for: Pairwise Additivity and Three-Body Contributions for Density Functional Theory-Based Protein–Ligand Interaction Energies
Source: J Phys Chem B. 2024 Feb 29;128(10):2326–36. doi: 10.1021/acs.jpcb.3c07456 (PMC10945476; doi:10.1021/acs.jpcb.3c07456)
Supplement: Supplementary file 1 — jp3c07456_si_001.xlsx [file jp3c07456_si_001.xlsx]

## Sheet: Index
Pairwise additivity and three-body contributions for Density Functional Theory-based protein-ligand interaction energies
Charlotte Armida Elisabeth Schulze and Mauricio Cafiero*
Department of Chemistry, University of Reading, Whiteknights, Reading, RG6 6AP, UK
Tab	Title	Brief description	Report section
S1. IEs	Ligand-protein interaction energies (IEs) calculated in three ways with eighteen DFT methods. All values in kcal/mol.	A summary of the protein lignd binding energies calculated using several approached: the full protein-ligand binding energy, the summation including only two body terms, the three-body term alone, the summation including the two and three body terms, and the percentages that the partial summations make relative to the total energy.	Results and Discussion
S2. Total IEs	Individual components for calculating the total Interaction energies for eighteen DFT methods. DFT/aug-cc-pVDZ with PCM solvent=water. IE tot = EP+L – EP – EL. All values in kcal/mol.	Values in kcal/mol of the protein-ligang binding energies calculated using the full energy expression (see S1 tab).	Results and Discussion
S3(b). 2B + 3B terms	Individual components for calculating the two and three body Interaction energies for eighteen DFT methods. PCM solvent=water. All values in kcal/mol. First tab is for SULT1A3 and 3b-tab is for DDC.	All of the two body terms including the ligand needed to calculate the summation of the binding energy, the three body terms including the ligand, and the total three body terms including the extra two body terms from the S4 tab.	Results and Discussion
S4(b). PAIRS	Individual components for calculating the two body Interaction energies (not including L-DOPA) needed for calculating the three-body interactions for eighteen DFT methods. PCM solvent=water. All values in kcal/mol. First tab is for SULT1A3 and 4b-tab is for DDC.	The two-body terms that do not include the ligand but which are needed to calculate the total three-body terms in S3.	Results and Discussion
S5. Full BSSE	Comparison of full counterpoise-corrections to basis set superposition errors (BSSE) to ‘local’ counterpoise-corrections to BSSE and no counterpoise corrections for BSSE for a GGA, meta-GGA and global hybrid meta-GGA DFT method. Basis set is aug-cc-pVDZ for BMK and tHCTH and 6-31G* for M06L. final column is the core-time for a full interaction energy calculation between L-DOPA and Phe142. Energy …	All of the energy components for calculating the two-body terms using three different levels of BSSE correction: no correction, global correction and local correction. Also includes timing results for each type of calculation to show the relative "value" of each calculation.	Results and Discussion
S6. 4 BODY	Individual components for calculating the four body Interaction energies including the three-body interactions needed for eighteen DFT methods. PCM solvent=water. All values in kcal/mol.	The full four-body terms and the three body terms not calculated in S3 but needed for the four-body terms. Only a small selection of the four body terms are studied as an example.	Results and Discussion
S7. Solv.	Solvation free energy of complexation for L-DOPA in the SULT1A3 binding site calculated with BMK/aug-cc-pvdz	Solvation free energy of complexation for L-DOPA in the SULT1A3 binding site calculated with BMK/aug-cc-pvdz	Results and Discussion
Acronyms	Variables
PCM	Polarizable Continuum Model
GGA	Generalized Gradient Approximation
HF	Hartree-Fock
BP	Binding pocket
BSSE	Basis set superposition error
DFT	Density Functional Theory

## Sheet: S1. IEs
Table S1. Ligand-protein interaction energies (IEs) calculated in three ways with eighteen DFT methods. IE tot = EP+L – EP – EL. All values in kcal/mol.
	Method	IE total	IE 2-body	IE 3-body	IE 2 body + 3 body	(3-body/2-body)*100	(IE 2-body/IE total)*100	(IE 2 body + 3 body/IE total)*100
1	HCTH	-17.6432	-23.6021	2.22715	-21.375	9.43625	133.775	121.152
2	tHCTH	-22.3801	-25.7274	-0.469042	-26.1964	1.82313	114.956	117.052
3	tHCTHhyb	-33.6544	-34.3584	-3.31268	-37.671	9.64155	102.092	111.935
4	BMK	-38.0374	-32.5414	-9.98155	-42.5229	30.6734	85.5509	111.792
5	M06L	-56.1072	-52.0199	-8.65025	-60.6701	16.6287	92.7151	108.132
6	M06	-55.2356	-51.4933	-8.02901	-59.5223	15.5924	93.2248	107.761
7	M062X	-57.2446	-55.9225	-5.37898	-61.3015	9.61864	97.6905	107.087
8	M062X-D3	-63.4259	-62.1347	-5.34815	-67.4829	8.60734	97.9643	106.396
9	MN12SX	-47.7529	-44.5718	-7.19635	-51.7681	16.1455	93.3384	108.408
10	BLYP	-18.3954	-17.4789	-5.27605	-22.755	30.1852	95.018	123.699
11	B3LYP	-26.6816	-26.3367	-4.59876	-30.9355	17.4614	98.7074	115.943
12	CAM-B3LYP	-37.0884	-37.1842	-4.173	-41.3572	11.2225	100.258	111.51
13	CAM-B3LYP-D3	-60.8351	-60.979	-4.12484	-65.1038	6.76436	100.237	107.017
14	PBE	-35.3441	-37.1395	-2.16963	-39.3091	5.84185	105.08	111.218
15	PBE1PBE	-37.6088	-38.5756	-3.05638	-41.6319	7.92311	102.571	110.697
16	LC-wHPBE	-35.36	-34.356	-5.19169	-39.5477	15.1115	97.1605	111.843
17	TPSS	-28.5126	-29.4994	-2.90764	-32.407	9.85661	103.461	113.659
18	SVWN	-75.5751	-78.2568	-1.46888	-79.7257	1.877	103.549	105.492
19	HF	-15.9625	-15.4526	-4.71439	-20.167	30.5087	96.8056	126.34
20	Merz	-56.9673	-53.7718	-6.52736	-60.2992	12.139	94.3906	105.849
DDC	BLYP	-13.2187	-9.68086	-4.88224	-14.5631	50.4318	73.2363	110.171
	B3LYP	-23.2166	-20.3258	-3.72836	-24.0542	18.343	87.5485	103.607
	CAM-B3LYP	-35.6836	-33.3933	-2.9138	-36.3071	8.72571	93.5816	101.747
	CAM-B3LYP-D3	-64.7837	-63.222	-2.18452	-65.4065	3.45532	97.5893	100.961
						(3-body/2-body)*100	(IE 2-body/IE total)*100	(IE 2 body + 3 body/IE total)*100
					Average	13.4168	100.745	112.481
					Average GGA	15.1544	111.291	118.69
					Average MGGA	9.43616	103.711	112.948
					Average GGA-H	12.6923	100.639	113.32
					Average MGGA-H	16.3815	94.6395	109.644
					Average RS	14.1598	96.9191	110.587
					Average +D	7.68585	99.1004	106.707
	Method	IE total	IE 2-body	IE 3-body	IE 2 body + 3 body	(3-body/2-body)*100	(IE 2-body/IE total)*100	(IE 2 body + 3 body/IE total)*100
	SULT1A3
	BLYP	-18.3954	-17.4789	-5.27605	-22.755	30.1852	95.018	123.699
	B3LYP	-26.6816	-26.3367	-4.59876	-30.9355	17.4614	98.7074	115.943
	CAM-B3LYP	-37.0884	-37.1842	-4.173	-41.3572	11.2225	100.258	111.51
	CAM-B3LYP-D3	-60.8351	-60.979	-4.12484	-65.1038	6.76436	100.237	107.017
	DDC
	BLYP	-13.2187	-11.5849	-2.97821	-14.5631	25.7077	87.6404	110.171
	B3LYP	-23.2166	-22.4791	-1.57511	-24.0542	7.00702	96.8231	103.607
	CAM-B3LYP	-35.6836	-35.9307	-0.376346	-36.3071	1.04742	100.693	101.747
	CAM-B3LYP-D3	-64.7837	-66.3364	0.929906	-65.4065	-1.4018	102.397	100.961

## Sheet: S2. Totals
Table S2. Individual components for calculating the total Interaction energies for eighteen DFT methods. DFT/aug-cc-pVDZ with PCM solvent=water. IE tot = EP+L – EP – EL. All values in kcal/mol.
	Method	BP + L	BP (BSSE)	L (BSSE)	IE total
	tHCTH	-5675.92	-4970.76	-705.129	-22.3801
	M06	-5674.02	-4969.03	-704.9	-55.2356
	M062X	-5675.5	-4970.32	-705.081	-57.2446
	BMK	-5674.34	-4969.34	-704.946	-38.0374
	LC-wHPBE	-5673.95	-4969.02	-704.881	-35.36
	MN12SX	-5673.38	-4968.47	-704.832	-47.7529
	B3LYP	-5677.55	-4972.17	-705.339	-26.6816
	CAM-B3LYP	-5674.98	-4969.9	-705.023	-37.0884
	TPSS	-5678.42	-4972.92	-705.446	-28.5126
	BLYP	-5675.61	-4970.46	-705.121	-18.3954
	M06L	-5676.94	-4971.59	-705.253	-56.1072
	tHCTHhyb	-5676.52	-4971.26	-705.202	-33.6544
	HCTH	-5676.74	-4971.48	-705.227	-17.6432
	PBE	-5670.97	-4966.38	-704.535	-35.3441
	HF	-5643.89	-4942.64	-701.22	-15.9625
	SVWN	-5647.68	-4945.93	-701.624	-75.5751
	CAM-B3LYP-D3BJ	-5675.24	-4970.1	-705.046	-60.8351
	PBE1PBE	-5671.26	-4966.64	-704.561	-37.6088
	Merz	-5676.02	-4970.79	-705.137	-56.9673
	M062X-D3	-5675.53	-4970.35	-705.082	-63.4259
DDC	CAM-B3LYP-D	-7850.4	-7145.71	-704.585	-64.7837
	BLYP	-7850.77	-7146.09	-704.659	-13.2187
	B3LYP	-7853.44	-7148.53	-704.877	-23.2166
	CAM-B3LYP	-7849.98	-7145.36	-704.564	-35.6836

## Sheet: S3. 2B+3B terms
Table S3. Individual components for calculating the two and three body Interaction energies for eighteen DFT methods. PCM solvent=water. All values in kcal/mol.
tHCTH/aug-cc-pVDZ PCM solvent=water
LD w/	Ala	Asp	Glu	His	His2	Lys	Phe	Phe2	Phe3	Pro		Total
Total	-1028.85	-1216.95	-1256.23	-1254.27	-1253.84	-1202.6	-1259.86	-1259.85	-1259.85	-1106.25
LD	-705.135	-705.132	-705.135	-705.135	-705.133	-705.134	-705.135	-705.134	-705.133	-705.135
AA	-323.718	-511.793	-551.094	-549.14	-548.691	-497.451	-554.721	-554.719	-554.72	-401.112
IE	-0.268507	-17.518	-1.50107	-0.0867551	-7.87355	-6.15268	-0.00189069	3.03187	4.92254	-0.279324		-25.7274
	Ala-Asp	Ala-Glu	Ala-His	Ala-His2	Ala-Lys	Ala-Phe	Ala-Phe2	Ala-Phe3	Ala-Pro	Asp-Glu	Asp-His	Asp-His2	Asp-Lys	Asp-Phe	Asp-Phe2	Asp-Phe3	Asp-Pro	Glu-His	Glu-HIs2	Glu-Lys	Glu-Phe	Glu-Phe2	Glu-Phe3	Glu-Pro	His-His2	His-Lys	His-Phe	His-Phe2	His-Phe3	His-Pro	His2-Lys	His2-Phe	His2-Phe2	His2-Phe3	His2-Pro	Lys-Phe	Lys-Phe2	Lys-Phe3	Lys-Pro	Phe-Phe2	Phe-Phe3	Phe-Pro	Phe2-Phe3	Phe2-Pro	Phe3-Peo		Total
Total	-1540.67	-1579.94	-1501.58	-1577.56	-1526.31	-1583.57	-1583.57	-1583.56	-1429.97	-1768.05	-1766.09	-1765.65	-1714.41	-1771.67	-1771.67	-1771.66	-1618.07	-1805.39	-1804.93	-1753.69	-1810.94	-1810.94	-1810.94	-1657.34	-1802.98	-1751.73	-1809	-1808.99	-1808.99	-1655.39	-1751.3	-1808.56	-1808.55	-1808.55	-1654.95	-1757.32	-1757.31	-1757.3	-1603.71	-1814.57	-1814.57	-1660.97	-1814.56	-1660.96	-1660.96
LD	-705.132	-705.135	-705.135	-705.133	-705.134	-705.135	-705.134	-705.133	-705.135	-705.132	-705.132	-705.131	-705.132	-705.133	-705.132	-705.131	-705.132	-705.135	-705.133	-705.134	-705.135	-705.134	-705.133	-705.135	-705.133	-705.134	-705.135	-705.134	-705.133	-705.135	-705.133	-705.134	-705.132	-705.132	-705.133	-705.135	-705.133	-705.133	-705.134	-705.134	-705.133	-705.135	-705.132	-401.112	-705.133
AA	-323.718	-323.718	-247.821	-323.718	-323.718	-323.718	-323.718	-323.718	-323.718	-511.793	-511.792	-511.793	-511.793	-511.793	-511.792	-511.793	-511.793	-551.089	-551.094	-551.094	-551.092	-551.094	-551.094	-551.094	-549.14	-549.14	-549.14	-549.14	-549.14	-549.14	-548.69	-548.691	-548.691	-548.691	-548.691	-497.451	-497.451	-497.45	-497.451	-554.721	-554.721	-554.721	-554.72	-554.719	-554.72
AA2	-511.792	-551.093	-548.475	-548.691	-497.451	-554.721	-554.719	-554.72	-401.112	-551.094	-549.14	-548.691	-497.451	-554.721	-554.719	-554.72	-401.112	-549.137	-548.691	-497.451	-554.72	-554.719	-554.72	-401.112	-548.691	-497.451	-554.721	-554.72	-554.72	-401.112	-497.451	-554.721	-554.72	-554.72	-401.112	-554.721	-554.719	-554.721	-401.112	-554.719	-554.72	-401.112	-554.72	-705.134	-401.112
IE	-17.9114	3.74284	-95.9889	-8.12129	-6.43617	-0.273171	2.7423	4.64904	-0.547404	-17.5787	-18.1898	-25.2791	-24.1965	-17.5118	-14.5057	-12.3846	-17.831	-19.4505	-9.13308	-8.48718	2.83189	1.57672	3.51633	-1.82501	-7.9786	-5.81866	0.185614	2.9258	4.83461	-0.349911	-17.6563	-7.84779	-4.92124	-1.1581	-10.6677	-6.14607	-3.16654	2.46804	-6.46183	3.01961	4.9153	-0.301688	9.73445	2.75132	4.64743
ALL TERMS	-0.0674824	-0.0173211	0.0199987	0.0161935	-0.0230152	-0.00106865	-0.029717	-0.0120325	-0.00469565	0.760493	-0.115922	0.0776242	-0.106334	-0.0160994	0.138624	0.179849	-0.0367771	-0.613616	0.192635	-0.314222	0.00811746	0.0101368	0.0926129	-0.0413221	-0.014444	0.0132197	0.132108	0.015027	-0.00263805	-0.0057072	-1.30669	0.0144773	-0.00729919	0.265579	-0.0796197	0.0196668	-0.0477409	0.129892	-0.0262807	-0.0186414	-0.0134883	-0.00861822	0.385959	-0.0077077	-0.00275414		-0.469042
M06/aug-cc-pVDZ PCM solvent=water
	Ala	Asp	Glu	His	His2	Lys	Phe	Phe2	Phe3	Pro		Total
Total	-1028.51	-1216.6	-1255.86	-1253.85	-1253.42	-1202.15	-1259.4	-1259.41	-1259.41	-1105.86
LD	-704.905	-704.903	-704.905	-704.905	-704.904	-704.904	-704.905	-704.904	-704.903	-704.905
AA	-323.607	-511.669	-550.942	-548.944	-548.501	-497.231	-554.497	-554.496	-554.497	-400.958
IE	-0.249044	-18.7242	-5.99657	-0.0424466	-8.93306	-9.22257	-0.99629	-3.39602	-3.61865	-0.31439		-51.4933
	Ala-Asp	Ala-Glu	Ala-His	Ala-His2	Ala-Lys	Ala-Phe	Ala-Phe2	Ala-Phe3	Ala-Pro	Asp-Glu	Asp-His	Asp-His2	Asp-Lys	Asp-Phe	Asp-Phe2	Asp-Phe3	Asp-Pro	Glu-His	Glu-HIs2	Glu-Lys	Glu-Phe	Glu-Phe2	Glu-Phe3	Glu-Pro	His-His2	His-Lys	His-Phe	His-Phe2	His-Phe3	His-Pro	His2-Lys	His2-Phe	His2-Phe2	His2-Phe3	His2-Pro	Lys-Phe	Lys-Phe2	Lys-Phe3	Lys-Pro	Phe-Phe2	Phe-Phe3	Phe-Pro	Phe2-Phe3	Phe2-Pro	Phe3-Peo
Total	-1540.21	-1579.46	-1501.07	-1577.03	-1525.76	-1583.01	-1583.01	-1583.01	-1429.47	-1767.55	-1765.55	-1765.12	-1713.85	-1771.1	-1771.1	-1771.1	-1617.56	-1804.83	-1804.37	-1753.1	-1810.36	-1810.36	-1810.36	-1656.82	-1802.36	-1751.09	-1808.35	-1808.35	-1808.35	-1654.81	-1750.67	-1807.92	-1807.92	-1807.92	-1654.39	-1756.65	-1756.65	-1756.66	-1603.11	-1813.9	-1813.91	-1660.36	-1813.91	-1660.36	-1660.37
LD	-704.903	-704.905	-704.905	-704.904	-704.905	-704.906	-704.904	-704.903	-704.905	-704.903	-704.903	-704.901	-704.902	-704.903	-704.902	-704.901	-704.903	-704.905	-704.904	-704.905	-704.906	-704.904	-704.904	-704.905	-704.904	-704.905	-704.906	-704.905	-704.904	-704.905	-704.903	-704.904	-704.903	-704.902	-704.904	-704.905	-704.904	-704.903	-704.904	-704.905	-704.904	-704.906	-704.902	-704.904	-704.903
AA	-323.607	-323.607	-247.712	-323.607	-323.607	-323.607	-323.607	-323.607	-323.607	-511.669	-511.669	-511.669	-511.669	-511.669	-511.669	-511.669	-511.669	-550.938	-550.942	-550.942	-550.941	-550.942	-550.942	-550.942	-548.944	-548.944	-548.944	-548.944	-548.944	-548.944	-548.501	-548.501	-548.502	-548.502	-548.501	-497.231	-497.231	-497.231	-497.231	-554.497	-554.497	-554.497	-554.496	-554.496	-554.497
AA2	-511.669	-550.941	-548.284	-548.501	-497.231	-554.497	-554.496	-554.497	-400.958	-550.942	-548.944	-548.501	-497.231	-554.497	-554.496	-554.497	-400.958	-548.941	-548.501	-497.231	-554.496	-554.496	-554.497	-400.958	-548.501	-497.231	-554.497	-554.496	-554.497	-400.958	-497.231	-554.497	-554.496	-554.498	-400.958	-554.497	-554.496	-554.498	-400.958	-554.496	-554.497	-400.958	-554.498	-400.958	-400.958
IE	-19.1443	-7.20312	-105.842	-9.16044	-9.48274	-1.26454	-3.67424	-3.86351	-0.565955	-23.3908	-19.3565	-27.5665	-28.4855	-19.7363	-22.2775	-22.2101	-19.0768	-27.8155	-14.7416	-16.0236	-12.0241	-9.39328	-9.58059	-6.35796	-8.99606	-8.83993	-1.22784	-3.46582	-3.67221	-0.352614	-23.2222	-9.90223	-12.4637	-13.3438	-15.2498	-10.1596	-12.6571	-19.4521	-9.57365	-4.39667	-4.62056	-1.35151	-8.41742	-3.72286	-3.93728
ALL TERMS	-0.0645168	-0.156769	0.0158848	0.0182166	-0.0188623	0.0114928	-0.0282273	-0.00155873	-0.00660517	0.674362	-0.11291	0.0591992	-0.115846	-0.0354832	-0.0453118	0.126487	-0.0390832	-1.26464	0.144338	-0.281508	-1.26898	-0.00824987	0.0557103	-0.0381513	-0.0154261	0.0147302	-0.0752547	0.0374259	-0.0111634	0.00200678	-2.29632	0.0217809	-0.00757529	-0.78574	-0.147212	0.075394	-0.0313504	-1.10708	-0.0258095	-0.00777673	-0.00505396	0.0174717	-1.29237	-0.00920368	0.000526481		-8.02901
M062X/aug-cc-pVDZ PCM solvent=water
	Ala	Asp	Glu	His	His2	Lys	Phe	Phe2	Phe3	Pro		Total
Total	-1028.76	-1216.88	-1256.15	-1254.18	-1253.75	-1202.46	-1259.76	-1259.76	-1259.76	-1106.15
LD	-705.088	-705.085	-705.088	-705.088	-705.086	-705.087	-705.088	-705.087	-705.086	-705.088
AA	-323.673	-511.761	-551.048	-549.094	-548.651	-497.356	-554.668	-554.666	-554.667	-401.057
IE	-0.272217	-19.1329	-6.85878	-0.140088	-9.48249	-9.75398	-0.998459	-3.95951	-5.01986	-0.30425		-55.9225
	Ala-Asp	Ala-Glu	Ala-His	Ala-His2	Ala-Lys	Ala-Phe	Ala-Phe2	Ala-Phe3	Ala-Pro	Asp-Glu	Asp-His	Asp-His2	Asp-Lys	Asp-Phe	Asp-Phe2	Asp-Phe3	Asp-Pro	Glu-His	Glu-HIs2	Glu-Lys	Glu-Phe	Glu-Phe2	Glu-Phe3	Glu-Pro	His-His2	His-Lys	His-Phe	His-Phe2	His-Phe3	His-Pro	His2-Lys	His2-Phe	His2-Phe2	His2-Phe3	His2-Pro	Lys-Phe	Lys-Phe2	Lys-Phe3	Lys-Pro	Phe-Phe2	Phe-Phe3	Phe-Pro	Phe2-Phe3	Phe2-Pro	Phe3-Pro
Total	-1540.55	-1579.82	-1501.47	-1577.43	-1526.13	-1583.43	-1583.43	-1583.43	-1429.82	-1767.93	-1765.97	-1765.54	-1714.25	-1771.55	-1771.55	-1771.55	-1617.93	-1805.27	-1804.81	-1753.52	-1810.82	-1810.82	-1810.82	-1657.2	-1802.85	-1751.55	-1808.85	-1808.85	-1808.85	-1655.24	-1751.13	-1808.42	-1808.42	-1808.43	-1654.82	-1757.13	-1757.13	-1757.14	-1603.52	-1814.43	-1814.43	-1660.81	-1814.43	-1660.82	-1660.82
LD	-705.085	-705.088	-705.088	-705.086	-705.087	-705.088	-705.087	-705.086	-705.088	-705.085	-705.085	-705.084	-705.085	-705.086	-705.084	-705.083	-705.085	-705.088	-705.086	-705.087	-705.088	-705.087	-705.086	-705.088	-705.086	-705.087	-705.088	-705.087	-705.086	-705.088	-705.086	-705.087	-705.085	-705.084	-705.086	-705.088	-705.086	-705.085	-705.087	-705.087	-705.086	-705.088	-705.085	-705.087	-705.086
AA	-323.673	-323.673	-247.774	-323.673	-323.673	-323.673	-323.673	-323.673	-323.673	-511.761	-511.761	-511.761	-511.761	-511.761	-511.761	-511.761	-511.761	-551.043	-551.048	-551.048	-551.046	-551.048	-551.048	-551.048	-549.094	-549.094	-549.094	-549.094	-549.094	-549.094	-548.65	-548.651	-548.651	-548.651	-548.651	-497.356	-497.356	-497.356	-497.356	-554.668	-554.668	-554.668	-554.666	-554.666	-554.667
AA2	-511.761	-551.047	-548.434	-548.651	-497.356	-554.668	-554.666	-554.667	-401.057	-551.048	-549.094	-548.651	-497.356	-554.668	-554.666	-554.667	-401.057	-549.091	-548.651	-497.356	-554.667	-554.666	-554.667	-401.057	-548.651	-497.356	-554.668	-554.666	-554.667	-401.057	-497.356	-554.668	-554.666	-554.667	-401.057	-554.668	-554.666	-554.667	-401.057	-554.666	-554.667	-401.057	-554.667	-401.057	-401.057
IE	-19.5464	-8.9726	-107.914	-9.72969	-10.044	-1.27697	-4.25563	-5.29765	-0.576266	-24.6436	-19.8596	-28.5198	-29.403	-20.1311	-23.2319	-24.0063	-19.4751	-29.2201	-16.1628	-17.4191	-12.9166	-10.8318	-11.8321	-7.21114	-9.63956	-9.47003	-1.34399	-4.12435	-5.14973	-0.430949	-24.2592	-10.4527	-13.5529	-15.0462	-16.0127	-10.7185	-13.7447	-20.6905	-10.0902	-4.96419	-6.02024	-1.32757	-10.2997	-4.26546	-5.32458
ALL TERMS	-0.0644609	-0.0944967	0.0200307	0.0214069	-0.0254104	0.00482367	-0.0290851	-0.0117219	-0.00406563	0.6687	-0.110223	0.0633088	-0.0925577	-0.0196072	-0.0139087	0.124564	-0.0389909	-1.0542	0.132917	-0.283892	-0.760123	-0.0429675	0.0541641	-0.0408258	-0.0117476	0.0127773	0.0192225	0.0219735	0.00725275	-0.00244917	-1.90361	0.018509	-0.0193279	-0.342933	-0.0973725	0.0461546	-0.0318191	-0.469178	-0.0256802	-0.0122691	-0.00698606	0.00311245	-0.979871	-0.00468185	-0.00344503		-5.37898
BMK/aug-cc-pVDZ PCM solvent=water
	Ala	Asp	Glu	His	His2	Lys	Phe	Phe2	Phe3	Pro		Total
Total	-1028.58	-1216.67	-1255.93	-1253.94	-1253.51	-1202.23	-1259.49	-1259.49	-1259.49	-1105.94
LD	-704.951	-704.949	-704.952	-704.952	-704.95	-704.951	-704.952	-704.951	-704.95	-704.952
AA	-323.624	-511.692	-550.967	-548.992	-548.546	-497.267	-554.541	-554.54	-554.54	-400.985
IE	0.32869	-16.5017	-4.05746	1.11233	-7.43837	-7.27001	0.980982	-0.157568	0.0254135	0.436309		-32.5414
	Ala-Asp	Ala-Glu	Ala-His	Ala-His2	Ala-Lys	Ala-Phe	Ala-Phe2	Ala-Phe3	Ala-Pro	Asp-Glu	Asp-His	Asp-His2	Asp-Lys	Asp-Phe	Asp-Phe2	Asp-Phe3	Asp-Pro	Glu-His	Glu-HIs2	Glu-Lys	Glu-Phe	Glu-Phe2	Glu-Phe3	Glu-Pro	His-His2	His-Lys	His-Phe	His-Phe2	His-Phe3	His-Pro	His2-Lys	His2-Phe	His2-Phe2	His2-Phe3	His2-Pro	Lys-Phe	Lys-Phe2	Lys-Phe3	Lys-Pro	Phe-Phe2	Phe-Phe3	Phe-Pro	Phe2-Phe3	Phe2-Pro	Phe3-Peo
Total	-1540.29	-1579.54	-1501.18	-1577.13	-1525.85	-1583.11	-1583.11	-1583.11	-1429.56	-1767.64	-1765.66	-1765.22	-1713.95	-1771.21	-1771.21	-1771.2	-1617.65	-1804.94	-1804.48	-1753.2	-1810.46	-1810.46	-1810.46	-1656.91	-1802.5	-1751.22	-1808.48	-1808.48	-1808.48	-1654.93	-1750.79	-1808.05	-1808.05	-1808.04	-1654.5	-1756.77	-1756.77	-1756.77	-1603.21	-1814.03	-1814.03	-1660.48	-1814.03	-1660.47	-1660.47
LD	-704.949	-704.952	-704.952	-704.95	-704.951	-704.952	-704.951	-704.95	-704.952	-704.949	-704.949	-704.948	-704.948	-704.95	-704.948	-704.947	-704.949	-704.952	-704.95	-704.951	-704.952	-704.951	-704.95	-704.952	-704.95	-704.951	-704.952	-704.951	-704.95	-704.952	-704.949	-704.951	-704.949	-704.948	-704.95	-704.951	-704.95	-704.949	-704.951	-704.951	-704.95	-704.952	-704.949	-400.985	-704.95
AA	-323.624	-323.624	-247.732	-323.624	-323.624	-323.624	-323.624	-323.624	-323.624	-511.692	-511.692	-511.692	-511.692	-511.692	-511.692	-511.692	-511.692	-550.962	-550.967	-550.967	-550.966	-550.967	-550.967	-550.967	-548.992	-548.992	-548.992	-548.992	-548.992	-548.992	-548.545	-548.546	-548.546	-548.546	-548.546	-497.267	-497.267	-497.267	-497.267	-554.541	-554.541	-554.541	-554.54	-554.54	-554.54
AA2	-511.692	-550.966	-548.333	-548.546	-497.267	-554.541	-554.54	-554.54	-400.985	-550.967	-548.992	-548.546	-497.267	-554.541	-554.54	-554.54	-400.985	-548.989	-548.546	-497.267	-554.54	-554.54	-554.54	-400.985	-548.546	-497.267	-554.541	-554.54	-554.54	-400.985	-497.267	-554.541	-554.54	-554.54	-400.985	-554.541	-554.54	-554.541	-400.985	-554.54	-554.54	-400.985	-554.54	-704.951	-400.985
IE	-16.2199	-1.36774	-102.235	-7.08335	-6.95848	1.3172	0.152785	0.34619	0.765416	-19.1941	-15.9835	-23.8484	-24.2888	-15.521	-16.7225	-16.3467	-16.1065	-21.9678	-11.3044	-12.142	-4.12927	-4.21234	-3.97848	-3.66049	-6.33675	-5.73911	3.30705	0.931462	1.15236	1.57422	-17.7116	-6.42911	-7.58483	-6.38976	-10.1784	-6.2695	-7.46007	-7.64011	-6.88303	0.818272	1.02352	1.42508	-0.320027	0.282981	0.455507
ALL TERMS	-0.110423	-0.274616	0.00868787	0.0234074	-0.02454	0.00118976	-0.0258898	-0.0134187	-0.00329191	0.561258	-0.11678	0.0601211	-0.0925181	-0.0203056	-0.363249	0.0933533	-0.0410561	-1.63081	0.146286	-0.29012	-1.42956	-0.0526204	0.044769	-0.0305898	-0.00518135	0.00762863	-0.138063	-0.000265436	0.0122352	-0.00408822	-2.52957	0.0161916	-0.0469189	-0.751733	-0.300847	0.0310329	-0.0350834	-0.962822	-0.0451129	-0.0117514	0.00971887	-0.00353915	-1.62851	-0.00161019	-0.0125552		-9.98155
LC-wHPBE/aug-cc-pVDZ PCM solvent=water
	Ala	Asp	Glu	His	His2	Lys	Phe	Phe2	Phe3	Pro		Total
Total	-1028.5	-1216.55	-1255.81	-1253.84	-1253.4	-1202.17	-1259.39	-1259.39	-1259.39	-1105.86
LD	-704.888	-704.885	-704.888	-704.888	-704.886	-704.887	-704.888	-704.887	-704.886	-704.888
AA	-323.607	-511.635	-550.918	-548.952	-548.502	-497.269	-554.507	-554.506	-554.506	-400.972
IE	-0.0199987	-17.671	-3.44316	0.299983	-7.89083	-7.5357	0.20586	0.631706	1.06167	0.00550012		-34.356
	Ala-Asp	Ala-Glu	Ala-His	Ala-His2	Ala-Lys	Ala-Phe	Ala-Phe2	Ala-Phe3	Ala-Pro	Asp-Glu	Asp-His	Asp-His2	Asp-Lys	Asp-Phe	Asp-Phe2	Asp-Phe3	Asp-Pro	Glu-His	Glu-HIs2	Glu-Lys	Glu-Phe	Glu-Phe2	Glu-Phe3	Glu-Pro	His-His2	His-Lys	His-Phe	His-Phe2	His-Phe3	His-Pro	His2-Lys	His2-Phe	His2-Phe2	His2-Phe3	His2-Pro	Lys-Phe	Lys-Phe2	Lys-Phe3	Lys-Pro	Phe-Phe2	Phe-Phe3	Phe-Pro	Phe2-Phe3	Phe2-Pro	Phe3-Peo
Total	-1540.16	-1579.41	-1501.06	-1577.01	-1525.78	-1583	-1583	-1583	-1429.47	-1767.47	-1765.5	-1765.06	-1713.83	-1771.06	-1771.05	-1771.05	-1617.52	-1804.79	-1804.32	-1753.09	-1810.31	-1810.31	-1810.31	-1656.78	-1802.35	-1751.12	-1808.35	-1808.34	-1808.34	-1654.81	-1750.69	-1807.91	-1807.9	-1807.9	-1654.38	-1756.67	-1756.67	-1756.67	-1603.14	-1813.9	-1813.9	-1660.37	-1813.89	-1660.36	-1660.36
LD	-704.885	-704.888	-704.888	-704.886	-704.887	-704.888	-704.887	-704.886	-704.888	-704.885	-704.886	-704.884	-704.885	-704.886	-704.885	-704.884	-704.886	-704.888	-704.886	-704.887	-704.888	-704.887	-704.886	-704.888	-704.887	-704.888	-704.889	-704.887	-704.886	-704.888	-704.886	-704.887	-704.886	-704.885	-704.887	-704.888	-704.886	-704.885	-704.887	-704.887	-704.886	-704.888	-704.885	-704.887	-704.886
AA	-323.608	-323.608	-247.724	-323.607	-323.607	-323.608	-323.608	-323.607	-323.607	-511.635	-511.635	-511.635	-511.635	-511.635	-511.635	-511.635	-511.635	-550.913	-550.918	-550.918	-550.916	-550.918	-550.918	-550.918	-548.952	-548.952	-548.952	-548.952	-548.952	-548.952	-548.501	-548.502	-548.502	-548.502	-548.502	-497.269	-497.269	-497.268	-497.269	-554.507	-554.507	-554.507	-554.506	-554.506	-554.506
AA2	-511.635	-550.917	-548.288	-548.502	-497.268	-554.507	-554.506	-554.506	-400.972	-550.918	-548.952	-548.502	-497.269	-554.507	-554.506	-554.506	-400.972	-548.95	-548.502	-497.269	-554.506	-554.506	-554.506	-400.972	-548.502	-497.269	-554.507	-554.506	-554.506	-400.972	-497.268	-554.507	-554.506	-554.506	-400.972	-554.507	-554.506	-554.507	-400.972	-554.506	-554.506	-400.972	-554.506	-400.972	-400.972
IE	-17.7805	-0.552564	-103.769	-7.88526	-7.57369	0.195625	0.589346	1.03747	-0.0135235	-19.7311	-17.9571	-25.4642	-25.7144	-17.4577	-17.1	-16.4211	-17.701	-22.1611	-11.1413	-11.7801	-2.23341	-2.81224	-2.30527	-3.48336	-7.60325	-6.8151	1.0378	0.91448	1.36622	0.330942	-19.1169	-7.65195	-7.28944	-5.6536	-11.3883	-7.31473	-6.93771	-5.95305	-7.56779	0.830624	1.26546	0.214205	2.13458	0.63849	1.07125
ALL TERMS	-0.105451	-0.166043	0.00493222	0.0218957	-0.0257335	0.00157505	-0.0319308	-0.0103959	-0.00345632	0.62064	-0.108208	0.0638227	-0.0826367	-0.0136954	-0.113412	0.150102	-0.0370751	-1.12691	0.144861	-0.276262	-0.650594	-0.0557894	0.0666152	-0.0396994	-0.00748556	0.00804279	-0.00775727	0.00717243	0.00120356	-0.00468185	-1.8709	0.0200113	-0.0386502	-0.211486	-0.179057	0.0255829	-0.0379449	-0.311488	-0.0343003	-0.0143298	-0.0107649	-0.00649096	-0.734861	-0.00632404	-0.00433107		-5.19169
MN12SX/aug-cc-pVDZ PCM solvent=water
	Ala	Asp	Glu	His	His2	Lys	Phe	Phe2	Phe3	Pro		Total
Total	-1028.39	-1216.45	-1255.7	-1253.73	-1253.3	-1202.01	-1259.3	-1259.3	-1259.3	-1105.75
LD	-704.839	-704.836	-704.839	-704.839	-704.837	-704.838	-704.839	-704.838	-704.837	-704.839
AA	-323.556	-511.588	-550.857	-548.887	-548.448	-497.162	-554.46	-554.458	-554.459	-400.907
IE	0.0499774	-17.1291	-5.37996	0.339575	-7.89727	-8.30258	-0.460575	-2.53832	-3.30188	0.0483678		-44.5718
	Ala-Asp	Ala-Glu	Ala-His	Ala-His2	Ala-Lys	Ala-Phe	Ala-Phe2	Ala-Phe3	Ala-Pro	Asp-Glu	Asp-His	Asp-His2	Asp-Lys	Asp-Phe	Asp-Phe2	Asp-Phe3	Asp-Pro	Glu-His	Glu-HIs2	Glu-Lys	Glu-Phe	Glu-Phe2	Glu-Phe3	Glu-Pro	His-His2	His-Lys	His-Phe	His-Phe2	His-Phe3	His-Pro	His2-Lys	His2-Phe	His2-Phe2	His2-Phe3	His2-Pro	Lys-Phe	Lys-Phe2	Lys-Phe3	Lys-Pro	Phe-Phe2	Phe-Phe3	Phe-Pro	Phe2-Phe3	Phe2-Pro	Phe3-Peo
Total	-1540.01	-1579.26	-1500.92	-1576.85	-1525.57	-1582.86	-1582.86	-1582.86	-1429.3	-1767.31	-1765.34	-1764.91	-1713.63	-1770.91	-1770.91	-1770.91	-1617.36	-1804.62	-1804.16	-1752.88	-1810.17	-1810.17	-1810.17	-1656.61	-1802.18	-1750.9	-1808.19	-1808.19	-1808.19	-1654.63	-1750.48	-1807.76	-1807.76	-1807.76	-1654.21	-1756.48	-1756.48	-1756.48	-1602.92	-1813.76	-1813.76	-1660.21	-1813.77	-1660.21	-1660.21
LD	-704.836	-704.839	-704.839	-704.837	-704.838	-704.839	-704.838	-704.837	-704.839	-704.836	-704.836	-704.835	-704.835	-704.837	-704.835	-704.834	-704.836	-704.839	-704.837	-704.838	-704.839	-704.838	-704.837	-704.839	-704.837	-704.838	-704.84	-704.838	-704.837	-704.839	-704.837	-704.838	-704.836	-704.835	-704.837	-704.839	-704.837	-704.836	-704.838	-704.838	-704.837	-704.839	-704.836	-704.838	-704.837
AA	-323.556	-323.556	-247.679	-323.556	-323.556	-323.556	-323.556	-323.556	-323.556	-511.588	-511.588	-511.588	-511.588	-511.588	-511.588	-511.588	-511.588	-550.852	-550.857	-550.857	-550.855	-550.857	-550.857	-550.857	-548.887	-548.887	-548.887	-548.887	-548.887	-548.887	-548.447	-548.448	-548.448	-548.448	-548.447	-497.162	-497.162	-497.162	-497.162	-554.46	-554.46	-554.46	-554.459	-554.458	-554.459
AA2	-511.588	-550.855	-548.23	-548.448	-497.162	-554.46	-554.458	-554.459	-400.907	-550.857	-548.887	-548.448	-497.162	-554.46	-554.458	-554.459	-400.907	-548.884	-548.448	-497.162	-554.459	-554.458	-554.459	-400.907	-548.448	-497.162	-554.46	-554.458	-554.459	-400.907	-497.162	-554.46	-554.458	-554.46	-400.907	-554.46	-554.458	-554.46	-400.907	-554.458	-554.459	-400.907	-554.46	-400.907	-400.907
IE	-17.1748	-5.06936	-105.487	-7.82149	-8.27236	-0.418292	-2.51237	-3.25595	0.0980634	-21.1382	-17.3838	-24.9291	-25.9524	-17.5887	-19.778	-20.2931	-17.1169	-25.5478	-13.0813	-14.4919	-9.38602	-7.92207	-8.61944	-5.3751	-7.57386	-7.53953	0.103071	-2.22475	-2.95795	0.402139	-20.4044	-8.31708	-10.4842	-11.2942	-12.2321	-8.74001	-10.8716	-15.8602	-8.29895	-2.99936	-3.76407	-0.427681	-7.01306	-2.49545	-3.25137
ALL TERMS	-0.0735937	-0.214564	0.0281174	0.0216102	-0.0278344	0.0122816	-0.0225056	-0.0105233	-0.00498745	0.64181	-0.116987	0.0641007	-0.0993542	-0.0191905	-0.196538	0.123228	-0.0376895	-1.29249	0.15022	-0.287242	-1.07386	-0.0302146	0.0729204	-0.0350721	-0.0103665	0.0125866	-0.0887211	0.0310178	0.00400539	0.00611132	-2.11	0.0337713	-0.0151104	-0.500203	-0.23074	0.0403143	-0.0241315	-0.640745	-0.0340549	-0.00402547	-0.000955697	0.0197389	-1.26127	-0.00257216	0.0073632		-7.19635
B3LYP/aug-cc-pVDZ PCM solvent=water
	Ala	Asp	Glu	His	His2	Lys	Phe	Phe2	Phe3	Pro		Total
Total	-1029.15	-1217.32	-1256.6	-1254.64	-1254.21	-1202.92	-1260.23	-1260.22	-1260.22	-1106.56
LD	-705.345	-705.343	-705.345	-705.345	-705.344	-705.344	-705.346	-705.344	-705.343	-705.345
AA	-323.803	-511.949	-551.256	-549.298	-548.851	-497.567	-554.881	-554.88	-554.88	-401.217
IE	0.0611564	-16.9206	-2.34605	0.390293	-7.43362	-6.93768	0.6415	2.14612	3.92011	0.141995		-26.3367
	Ala-Asp	Ala-Glu	Ala-His	Ala-His2	Ala-Lys	Ala-Phe	Ala-Phe2	Ala-Phe3	Ala-Pro	Asp-Glu	Asp-His	Asp-His2	Asp-Lys	Asp-Phe	Asp-Phe2	Asp-Phe3	Asp-Pro	Glu-His	Glu-HIs2	Glu-Lys	Glu-Phe	Glu-Phe2	Glu-Phe3	Glu-Pro	His-His2	His-Lys	His-Phe	His-Phe2	His-Phe3	His-Pro	His2-Lys	His2-Phe	His2-Phe2	His2-Phe3	His2-Pro	Lys-Phe	Lys-Phe2	Lys-Phe3	Lys-Pro	Phe-Phe2	Phe-Phe3	Phe-Pro	Phe2-Phe3	Phe2-Pro	Phe3-Peo
Total	-1541.12	-1580.4	-1502.02	-1578.01	-1526.73	-1584.03	-1584.02	-1584.02	-1430.37	-1768.58	-1766.62	-1766.18	-1714.9	-1772.2	-1772.19	-1772.19	-1618.54	-1805.92	-1805.47	-1754.18	-1811.48	-1811.48	-1811.48	-1657.82	-1803.5	-1752.22	-1809.52	-1809.52	-1809.51	-1655.86	-1751.79	-1809.09	-1809.08	-1809.08	-1655.43	-1757.8	-1757.8	-1757.79	-1604.14	-1815.1	-1815.1	-1661.44	-1815.09	-1661.44	-1661.43
LD	-705.343	-705.345	-705.345	-705.344	-705.345	-705.346	-705.344	-705.343	-705.345	-705.343	-705.343	-705.341	-705.342	-705.343	-705.342	-705.341	-705.343	-705.345	-705.344	-705.345	-705.346	-705.344	-705.344	-705.345	-705.344	-705.345	-705.346	-705.345	-705.344	-705.345	-705.343	-705.344	-705.343	-705.342	-705.344	-705.345	-705.344	-705.343	-705.345	-705.345	-705.344	-705.346	-705.342	-401.217	-705.344
AA	-323.803	-323.804	-247.884	-323.803	-323.803	-323.803	-323.803	-323.803	-323.803	-511.949	-511.949	-511.949	-511.949	-511.949	-511.949	-511.949	-511.949	-551.251	-551.256	-551.256	-551.254	-551.256	-551.256	-551.256	-549.298	-549.298	-549.298	-549.298	-549.298	-549.298	-548.85	-548.851	-548.851	-548.852	-548.851	-497.567	-497.567	-497.567	-497.567	-554.881	-554.881	-554.881	-554.88	-554.88	-554.88
AA2	-511.949	-551.255	-548.638	-548.851	-497.567	-554.881	-554.88	-554.88	-401.217	-551.256	-549.298	-548.851	-497.567	-554.881	-554.88	-554.88	-401.217	-549.295	-548.851	-497.567	-554.88	-554.88	-554.88	-401.217	-548.851	-497.567	-554.881	-554.88	-554.88	-401.217	-497.567	-554.881	-554.88	-554.88	-401.217	-554.881	-554.88	-554.881	-401.217	-554.88	-554.88	-401.217	-554.88	-705.344	-401.217
IE	-16.9217	1.98648	-95.339	-7.35081	-6.89473	0.721003	2.18806	3.97448	0.203627	-17.8241	-17.1186	-24.2489	-24.3783	-16.2709	-14.7664	-12.8009	-16.8135	-20.3834	-9.5519	-10.1066	0.888525	-0.153095	1.66263	-2.24673	-7.05973	-6.12942	1.72728	2.52595	4.31133	0.563333	-17.7068	-6.76417	-5.28017	-1.86382	-9.86669	-6.28608	-4.83028	-0.379618	-6.83597	2.78109	4.56357	0.799013	7.42129	2.28998	4.06901
ALL TERMS	-0.124646	-0.184001	-0.00830572	0.0168166	-0.0262644	-0.0034375	-0.0338585	-0.0145137	-0.004877	0.634786	-0.116926	0.0695983	-0.0985403	-0.0177999	-0.124094	0.147061	-0.0381199	-1.04438	0.177315	-0.302181	-0.526802	-0.0243229	0.0638704	-0.0399692	-0.0136414	0.00881086	-0.0143794	-0.000891691	-0.00248996	-0.00786144	-1.74304	0.00945406	-0.0477792	-0.171544	-0.259204	0.0180578	-0.0460027	-0.265511	-0.0402064	-0.0178426	-0.0118154	-0.0138937	-0.338034	-0.0104825	-0.00687499		-4.59876
CAM-B3LYP/aug-cc-pVDZ PCM solvent=water
	Ala	Asp	Glu	His	His2	Lys	Phe	Phe2	Phe3	Pro		Total
Total	-1028.69	-1216.8	-1256.07	-1254.08	-1253.64	-1202.37	-1259.63	-1259.63	-1259.63	-1106.06
LD	-705.029	-705.027	-705.029	-705.029	-705.028	-705.028	-705.03	-705.028	-705.027	-705.029
AA	-323.662	-511.749	-551.031	-549.049	-548.603	-497.326	-554.604	-554.603	-554.603	-401.031
IE	-0.0206783	-18.3202	-3.94965	0.202443	-8.55277	-8.5556	0.159017	0.280268	1.53571	0.0373174		-37.1842
	Ala-Asp	Ala-Glu	Ala-His	Ala-His2	Ala-Lys	Ala-Phe	Ala-Phe2	Ala-Phe3	Ala-Pro	Asp-Glu	Asp-His	Asp-His2	Asp-Lys	Asp-Phe	Asp-Phe2	Asp-Phe3	Asp-Pro	Glu-His	Glu-HIs2	Glu-Lys	Glu-Phe	Glu-Phe2	Glu-Phe3	Glu-Pro	His-His2	His-Lys	His-Phe	His-Phe2	His-Phe3	His-Pro	His2-Lys	His2-Phe	His2-Phe2	His2-Phe3	His2-Pro	Lys-Phe	Lys-Phe2	Lys-Phe3	Lys-Pro	Phe-Phe2	Phe-Phe3	Phe-Pro	Phe2-Phe3	Phe2-Pro	Phe3-Peo
Total	-1540.47	-1579.72	-1501.34	-1577.31	-1526.03	-1583.3	-1583.29	-1583.29	-1429.72	-1767.84	-1765.85	-1765.42	-1714.14	-1771.41	-1771.41	-1771.4	-1617.84	-1805.14	-1804.68	-1753.41	-1810.67	-1810.67	-1810.67	-1657.1	-1802.69	-1751.42	-1808.68	-1808.68	-1808.68	-1655.11	-1750.99	-1808.25	-1808.25	-1808.24	-1654.68	-1756.97	-1756.97	-1756.97	-1603.4	-1814.23	-1814.23	-1660.66	-1814.23	-1660.66	-1660.66
LD	-705.027	-705.029	-705.029	-705.028	-705.029	-705.03	-705.028	-705.027	-705.029	-705.027	-705.027	-705.025	-705.026	-705.027	-705.026	-705.025	-705.027	-705.029	-705.028	-705.029	-705.03	-705.028	-705.027	-705.029	-705.028	-705.029	-705.03	-705.029	-705.028	-705.03	-705.027	-705.028	-705.027	-705.026	-705.028	-705.029	-705.028	-705.027	-705.029	-705.029	-705.028	-705.03	-705.026	-401.031	-705.028
AA	-323.662	-323.663	-247.763	-323.662	-323.662	-323.662	-323.662	-323.662	-323.662	-511.749	-511.749	-511.749	-511.749	-511.749	-511.749	-511.749	-511.749	-551.026	-551.031	-551.031	-551.029	-551.031	-551.031	-551.031	-549.049	-549.049	-549.049	-549.049	-549.049	-549.049	-548.602	-548.603	-548.603	-548.603	-548.603	-497.326	-497.326	-497.325	-497.326	-554.604	-554.604	-554.604	-554.603	-554.603	-554.603
AA2	-511.749	-551.03	-548.389	-548.603	-497.326	-554.604	-554.603	-554.603	-401.031	-551.031	-549.049	-548.603	-497.326	-554.604	-554.603	-554.603	-401.031	-549.046	-548.603	-497.326	-554.603	-554.603	-554.603	-401.031	-548.603	-497.326	-554.604	-554.603	-554.603	-401.031	-497.325	-554.604	-554.603	-554.603	-401.031	-554.604	-554.603	-554.604	-401.031	-554.603	-554.603	-401.031	-554.603	-705.028	-401.031
IE	-18.4227	-1.75495	-101.074	-8.55051	-8.59446	0.152167	0.239531	1.50873	0.0172189	-20.8561	-18.7095	-26.7739	-27.3912	-18.1548	-18.0773	-16.5902	-18.3195	-24.2073	-12.2938	-13.3171	-3.59133	-3.63976	-2.32942	-3.95827	-8.36605	-7.9327	0.736913	0.470107	1.73968	0.268163	-21.058	-8.36635	-8.28849	-6.03686	-12.5379	-8.38111	-8.31057	-6.84283	-8.55595	0.433337	1.69549	0.205216	2.60538	0.319138	1.57871
ALL TERMS	-0.118217	-0.164126	-0.00157003	0.0181313	-0.0263221	-0.00159576	-0.0332047	-0.0139659	-0.00475715	0.627028	-0.116972	0.0632297	-0.0923914	-0.0186634	-0.110208	0.147487	-0.0396304	-1.03872	0.158035	-0.289239	-0.47313	-0.0350182	0.0660014	-0.0423538	-0.0124812	0.00943774	-0.000646335	0.0039759	-0.00221762	-0.00662713	-1.66854	0.010315	-0.044385	-0.115412	-0.206597	0.024316	-0.0414156	-0.226112	-0.0364244	-0.0164771	-0.0116278	-0.0110253	-0.265293	-0.00927585	-0.0063209		-4.173
TPSS/aug-cc-pVDZ PCM solvent=water
	Ala	Asp	Glu	His	His2	Lys	Phe	Phe2	Phe3	Pro		Total
Total	-1029.3	-1217.49	-1256.78	-1254.84	-1254.4	-1203.1	-1260.42	-1260.42	-1260.41	-1106.73
LD	-705.451	-705.449	-705.451	-705.452	-705.45	-705.451	-705.452	-705.451	-705.45	-705.452
AA	-323.844	-512.014	-551.327	-549.385	-548.94	-497.638	-554.969	-554.968	-554.968	-401.28
IE	-0.131132	-17.111	-2.51468	0.125266	-7.98389	-6.82287	0.274956	1.74534	3.0237	-0.105111		-29.4994
	Ala-Asp	Ala-Glu	Ala-His	Ala-His2	Ala-Lys	Ala-Phe	Ala-Phe2	Ala-Phe3	Ala-Pro	Asp-Glu	Asp-His	Asp-His2	Asp-Lys	Asp-Phe	Asp-Phe2	Asp-Phe3	Asp-Pro	Glu-His	Glu-HIs2	Glu-Lys	Glu-Phe	Glu-Phe2	Glu-Phe3	Glu-Pro	His-His2	His-Lys	His-Phe	His-Phe2	His-Phe3	His-Pro	His2-Lys	His2-Phe	His2-Phe2	His2-Phe3	His2-Pro	Lys-Phe	Lys-Phe2	Lys-Phe3	Lys-Pro	Phe-Phe2	Phe-Phe3	Phe-Pro	Phe2-Phe3	Phe2-Pro	Phe3-Peo
Total	-1541.34	-1580.62	-1502.25	-1578.25	-1526.95	-1584.27	-1584.26	-1584.26	-1430.58	-1768.82	-1766.88	-1766.44	-1715.14	-1772.46	-1772.46	-1772.45	-1618.77	-1806.19	-1805.73	-1754.43	-1811.75	-1811.75	-1811.74	-1658.06	-1803.79	-1752.48	-1809.8	-1809.8	-1809.8	-1656.12	-1752.06	-1809.37	-1809.37	-1809.36	-1655.69	-1758.07	-1758.07	-1758.06	-1604.38	-1815.39	-1815.38	-1661.7	-1815.38	-1661.7	-1661.69
LD	-705.449	-705.451	-705.452	-705.45	-705.451	-705.452	-705.451	-705.45	-705.452	-705.449	-705.449	-705.448	-705.449	-705.45	-705.448	-705.448	-705.449	-705.452	-705.45	-705.451	-705.452	-705.451	-705.45	-705.452	-705.45	-705.451	-705.452	-705.451	-705.45	-705.452	-705.45	-705.451	-705.449	-705.449	-705.45	-705.452	-705.45	-705.449	-705.451	-705.451	-705.45	-705.452	-705.449	-401.28	-705.45
AA	-323.844	-323.845	-247.923	-323.844	-323.844	-323.844	-323.844	-323.844	-323.844	-512.014	-512.014	-512.014	-512.014	-512.014	-512.014	-512.014	-512.014	-551.323	-551.327	-551.327	-551.326	-551.327	-551.327	-551.327	-549.385	-549.385	-549.385	-549.385	-549.385	-549.385	-548.939	-548.94	-548.94	-548.94	-548.939	-497.639	-497.638	-497.638	-497.638	-554.969	-554.969	-554.969	-554.968	-554.968	-554.968
AA2	-512.014	-551.326	-548.73	-548.94	-497.638	-554.969	-554.968	-554.968	-401.28	-551.327	-549.385	-548.939	-497.638	-554.969	-554.968	-554.968	-401.28	-549.382	-548.94	-497.638	-554.969	-554.968	-554.968	-401.28	-548.94	-497.639	-554.969	-554.968	-554.968	-401.28	-497.638	-554.969	-554.968	-554.969	-401.28	-554.969	-554.968	-554.969	-401.28	-554.968	-554.968	-401.28	-554.969	-705.451	-401.28
IE	-17.3341	1.29144	-93.3449	-8.09368	-6.97217	0.14636	1.59411	2.88631	-0.235725	-18.1936	-17.5651	-24.9799	-24.4533	-16.8252	-15.364	-13.8918	-17.2479	-20.6652	-10.2618	-10.1719	0.46051	-0.740363	0.585094	-2.66323	-7.87547	-6.27796	0.857059	1.85418	3.15029	0.0400301	-18.3698	-7.67998	-6.28561	-3.48131	-11.2768	-6.53989	-5.1177	-1.32749	-6.96314	2.01136	3.29481	0.160307	5.8239	1.64096	2.92157
ALL TERMS	-0.0760949	-0.0801066	0.0156162	0.01672	-0.0260837	0.000252886	-0.0290455	-0.0132781	-0.00459902	0.706147	-0.110425	0.079791	-0.100102	-0.0131689	0.0410529	0.160918	-0.0349259	-0.805146	0.187544	-0.31537	-0.316209	-0.0146053	0.0691829	-0.0400113	-0.0131476	0.0120193	0.0733508	0.0129493	-0.000449297	-0.00470381	-1.60964	0.0157059	-0.0168279	-0.0186483	-0.152816	0.0184663	-0.0426481	-0.0875501	-0.0315863	-0.0171806	-0.0121166	-0.00601593	-0.314461	-0.00604229	-0.00434739		-2.90764
BLYP/aug-cc-pVDZ PCM solvent=water
	Ala	Asp	Glu	His	His2	Lys	Phe	Phe2	Phe3	Pro		Total
Total	-1028.82	-1216.97	-1256.23	-1254.24	-1253.81	-1202.49	-1259.8	-1259.79	-1259.78	-1106.2
LD	-705.125	-705.123	-705.126	-705.126	-705.124	-705.125	-705.126	-705.125	-705.124	-705.126
AA	-323.696	-511.825	-551.103	-549.12	-548.678	-497.36	-554.671	-554.67	-554.67	-401.071
IE	0.140847	-15.5951	-0.965221	0.54113	-6.63708	-5.79708	1.05877	3.68625	5.8298	0.258687		-17.4789
	Ala-Asp	Ala-Glu	Ala-His	Ala-His2	Ala-Lys	Ala-Phe	Ala-Phe2	Ala-Phe3	Ala-Pro	Asp-Glu	Asp-His	Asp-His2	Asp-Lys	Asp-Phe	Asp-Phe2	Asp-Phe3	Asp-Pro	Glu-His	Glu-HIs2	Glu-Lys	Glu-Phe	Glu-Phe2	Glu-Phe3	Glu-Pro	His-His2	His-Lys	His-Phe	His-Phe2	His-Phe3	His-Pro	His2-Lys	His2-Phe	His2-Phe2	His2-Phe3	His2-Pro	Lys-Phe	Lys-Phe2	Lys-Phe3	Lys-Pro	Phe-Phe2	Phe-Phe3	Phe-Pro	Phe2-Phe3	Phe2-Pro	Phe3-Peo
Total	-1540.67	-1579.92	-1501.53	-1577.51	-1526.19	-1583.49	-1583.49	-1583.48	-1429.89	-1768.08	-1766.09	-1765.66	-1714.34	-1771.64	-1771.64	-1771.63	-1618.04	-1805.37	-1804.92	-1753.6	-1810.89	-1810.89	-1810.89	-1657.3	-1802.93	-1751.61	-1808.91	-1808.91	-1808.9	-1655.32	-1751.19	-1808.48	-1808.48	-1808.47	-1654.89	-1757.16	-1757.16	-1757.15	-1603.57	-1814.46	-1814.45	-1660.87	-1814.45	-1660.86	-1660.86
LD	-705.123	-705.126	-705.126	-705.124	-705.125	-705.126	-705.125	-705.124	-705.126	-705.123	-705.124	-705.122	-705.123	-705.124	-705.123	-705.122	-705.123	-705.126	-705.124	-705.125	-705.126	-705.125	-705.124	-705.126	-705.125	-705.125	-705.126	-705.125	-705.125	-705.126	-705.124	-705.125	-705.124	-705.123	-705.124	-705.126	-705.124	-705.124	-705.125	-705.125	-705.125	-705.126	-705.123	-401.071	-705.124
AA	-323.696	-323.696	-247.796	-323.696	-323.696	-323.696	-323.696	-323.696	-323.696	-511.825	-511.825	-511.825	-511.825	-511.825	-511.825	-511.825	-511.825	-551.099	-551.103	-551.103	-551.102	-551.103	-551.103	-551.103	-549.12	-549.12	-549.12	-549.12	-549.12	-549.12	-548.678	-548.678	-548.678	-548.679	-548.678	-497.36	-497.36	-497.36	-497.36	-554.671	-554.671	-554.671	-554.671	-554.67	-554.67
AA2	-511.825	-551.102	-548.468	-548.678	-497.36	-554.671	-554.67	-554.67	-401.071	-551.103	-549.12	-548.678	-497.36	-554.671	-554.67	-554.67	-401.071	-549.118	-548.678	-497.36	-554.67	-554.67	-554.67	-401.071	-548.678	-497.36	-554.671	-554.67	-554.67	-401.071	-497.36	-554.671	-554.67	-554.67	-401.072	-554.671	-554.67	-554.671	-401.071	-554.67	-554.67	-401.071	-554.67	-705.125	-401.071
IE	-15.4895	4.90056	-89.3686	-6.47693	-5.67547	1.22597	3.80977	5.96301	0.399899	-15.0774	-15.6373	-22.1179	-21.9194	-14.5259	-11.845	-9.55659	-15.3685	-17.0377	-7.3487	-7.60602	4.54805	2.79148	4.95804	-0.746109	-6.11389	-4.83964	2.53897	4.21929	6.3688	0.833948	-15.347	-5.5509	-2.91508	1.35358	-7.92725	-4.73181	-2.15407	4.56679	-5.58253	4.73972	6.89341	1.34272	11.297	3.94771	6.096
ALL TERMS	-0.13679	-0.211749	-0.0217909	0.0128884	-0.027953	-0.0078834	-0.0369427	-0.0171354	-0.00637361	0.633097	-0.119085	0.07501	-0.109682	-0.0203978	-0.149348	0.142328	-0.0380377	-1.05842	0.198463	-0.326845	-0.587978	-0.0176042	0.0539846	-0.0419936	-0.0171561	0.00907441	-0.037222	-0.00996611	-0.00607241	-0.0108346	-1.83595	0.00432291	-0.0563767	-0.255233	-0.332018	0.0120061	-0.0535372	-0.315845	-0.0468128	-0.0200301	-0.0133013	-0.0204141	-0.425141	-0.0139771	-0.0113322		-5.27605
M06L/aug-cc-pVDZ PCM solvent=water
	Ala	Asp	Glu	His	His2	Lys	Phe	Phe2	Phe3	Pro		Total
Total	-1029.02	-1217.17	-1256.45	-1254.49	-1254.06	-1202.77	-1260.07	-1260.07	-1260.07	-1106.42
LD	-705.259	-705.257	-705.259	-705.26	-705.258	-705.259	-705.26	-705.259	-705.258	-705.26
AA	-323.76	-511.884	-551.184	-549.229	-548.786	-497.499	-554.81	-554.809	-554.811	-401.163
IE	-0.182716	-19.2822	-6.01458	-0.129613	-8.75903	-9.02198	-1.07361	-3.32725	-3.96818	-0.260745		-52.0199
	Ala-Asp	Ala-Glu	Ala-His	Ala-His2	Ala-Lys	Ala-Phe	Ala-Phe2	Ala-Phe3	Ala-Pro	Asp-Glu	Asp-His	Asp-His2	Asp-Lys	Asp-Phe	Asp-Phe2	Asp-Phe3	Asp-Pro	Glu-His	Glu-HIs2	Glu-Lys	Glu-Phe	Glu-Phe2	Glu-Phe3	Glu-Pro	His-His2	His-Lys	His-Phe	His-Phe2	His-Phe3	His-Pro	His2-Lys	His2-Phe	His2-Phe2	His2-Phe3	His2-Pro	Lys-Phe	Lys-Phe2	Lys-Phe3	Lys-Pro	Phe-Phe2	Phe-Phe3	Phe-Pro	Phe2-Phe3	Phe2-Pro	Phe3-Peo
Total	-1540.93	-1580.21	-1501.84	-1577.82	-1526.53	-1583.83	-1583.83	-1583.83	-1430.18	-1768.36	-1766.4	-1765.97	-1714.69	-1771.98	-1771.99	-1771.99	-1618.34	-1805.71	-1805.25	-1753.97	-1811.27	-1811.27	-1811.27	-1657.62	-1803.29	-1752	-1809.3	-1809.3	-1809.3	-1655.65	-1751.58	-1808.87	-1808.87	-1808.87	-1655.23	-1757.58	-1757.59	-1757.6	-1603.94	-1814.88	-1814.89	-1661.24	-1814.89	-1661.24	-1661.24
LD	-705.257	-705.26	-705.26	-705.258	-705.259	-705.26	-705.259	-705.258	-705.26	-705.257	-705.257	-705.256	-705.256	-705.258	-705.256	-705.255	-705.257	-705.26	-705.258	-705.259	-705.26	-705.259	-705.258	-705.26	-705.258	-705.259	-705.26	-705.259	-705.258	-705.26	-705.257	-705.258	-705.257	-705.256	-705.258	-705.259	-705.258	-705.257	-705.259	-705.259	-705.258	-705.26	-705.257	-401.163	-705.258
AA	-323.76	-323.76	-247.846	-323.76	-323.76	-323.76	-323.76	-323.76	-323.76	-511.884	-511.884	-511.884	-511.884	-511.884	-511.884	-511.884	-511.884	-551.179	-551.184	-551.184	-551.182	-551.184	-551.184	-551.184	-549.229	-549.229	-549.229	-549.229	-549.229	-549.229	-548.785	-548.786	-548.786	-548.786	-548.785	-497.499	-497.499	-497.499	-497.499	-554.81	-554.81	-554.81	-554.809	-554.809	-554.811
AA2	-511.884	-551.183	-548.573	-548.786	-497.499	-554.81	-554.809	-554.811	-401.163	-551.184	-549.229	-548.786	-497.499	-554.81	-554.809	-554.811	-401.163	-549.226	-548.786	-497.499	-554.809	-554.809	-554.811	-401.163	-548.786	-497.499	-554.81	-554.809	-554.811	-401.163	-497.499	-554.81	-554.809	-554.811	-401.163	-554.81	-554.809	-554.812	-401.163	-554.809	-554.811	-401.163	-554.811	-705.259	-401.163
IE	-19.6231	-7.69677	-101.091	-8.92078	-9.22033	-1.25076	-3.53246	-4.15474	-0.444333	-23.9371	-19.9949	-27.9404	-28.8361	-20.3598	-22.7705	-23.1317	-19.5795	-28.1751	-14.5689	-15.8697	-11.5533	-9.35139	-9.9481	-6.31807	-8.90985	-8.72937	-1.6619	-3.4747	-4.08575	-0.372911	-22.9277	-9.79675	-12.174	-13.4859	-15.4149	-10.0621	-12.3885	-19.1688	-9.31655	-4.40498	-5.04071	-1.3466	-8.95239	-3.59425	-4.23228
ALL TERMS	-0.123676	-0.258381	-0.0441541	0.0188115	-0.0222967	0.0048061	-0.028718	-0.00823418	-0.00386734	0.655938	-0.110803	0.0714884	-0.109648	-0.0231771	-0.136806	0.0885585	-0.0362004	-1.21431	0.162913	-0.31201	-1.12491	-0.0498431	0.0294616	-0.0345362	-0.0158302	0.0148331	-0.212935	0.0110209	0.0118217	-0.00691327	-2.29921	0.0256796	-0.0568699	-0.70621	-0.338079	0.0453551	-0.0395406	-0.854154	-0.0288359	-0.00961282	-0.00522715	-0.00895017	-1.5465	-0.011575	-0.00892507		-8.65025
tHCTHhyb/aug-cc-pVDZ PCM solvent=water
	Ala	Asp	Glu	His	His2	Lys	Phe	Phe2	Phe3	Pro		Total
Total	-1028.95	-1217.07	-1256.36	-1254.4	-1253.97	-1202.71	-1259.99	-1259.98	-1259.98	-1106.36
LD	-705.208	-705.205	-705.208	-705.208	-705.206	-705.207	-705.208	-705.207	-705.206	-705.208
AA	-323.742	-511.839	-551.142	-549.195	-548.747	-497.489	-554.781	-554.779	-554.78	-401.148
IE	-0.109047	-18.0909	-3.22125	0.132293	-8.47651	-7.37081	0.0389721	0.896317	1.93485	-0.0922477		-34.3584
	Ala-Asp	Ala-Glu	Ala-His	Ala-His2	Ala-Lys	Ala-Phe	Ala-Phe2	Ala-Phe3	Ala-Pro	Asp-Glu	Asp-His	Asp-His2	Asp-Lys	Asp-Phe	Asp-Phe2	Asp-Phe3	Asp-Pro	Glu-His	Glu-HIs2	Glu-Lys	Glu-Phe	Glu-Phe2	Glu-Phe3	Glu-Pro	His-His2	His-Lys	His-Phe	His-Phe2	His-Phe3	His-Pro	His2-Lys	His2-Phe	His2-Phe2	His2-Phe3	His2-Pro	Lys-Phe	Lys-Phe2	Lys-Phe3	Lys-Pro	Phe-Phe2	Phe-Phe3	Phe-Pro	Phe2-Phe3	Phe2-Pro	Phe3-Peo
Total	-1540.82	-1580.09	-1501.74	-1577.71	-1526.45	-1583.73	-1583.73	-1583.72	-1430.1	-1768.22	-1766.27	-1765.83	-1714.57	-1771.85	-1771.85	-1771.85	-1618.22	-1805.57	-1805.11	-1753.86	-1811.13	-1811.13	-1811.13	-1657.5	-1803.16	-1751.9	-1809.18	-1809.18	-1809.18	-1655.55	-1751.47	-1808.75	-1808.74	-1808.74	-1655.12	-1757.49	-1757.49	-1757.48	-1603.86	-1814.77	-1814.76	-1661.14	-1814.76	-1661.13	-1661.13
LD	-705.205	-705.208	-705.208	-705.206	-705.207	-705.208	-705.207	-705.206	-705.208	-705.205	-705.206	-705.204	-705.205	-705.206	-705.205	-705.204	-705.206	-705.208	-705.206	-705.207	-705.208	-705.207	-705.206	-705.208	-705.207	-705.208	-705.208	-705.207	-705.206	-705.208	-705.206	-705.207	-705.206	-705.205	-705.207	-705.208	-705.206	-705.206	-705.207	-705.207	-705.206	-705.208	-705.205	-401.148	-705.206
AA	-323.742	-323.742	-247.839	-323.742	-323.742	-323.742	-323.742	-323.742	-323.742	-511.839	-511.839	-511.839	-511.839	-511.839	-511.839	-511.839	-511.839	-551.138	-551.142	-551.142	-551.141	-551.142	-551.142	-551.142	-549.195	-549.195	-549.195	-549.195	-549.195	-549.195	-548.747	-548.748	-548.748	-548.748	-548.747	-497.489	-497.489	-497.488	-497.489	-554.781	-554.781	-554.781	-554.78	-554.779	-554.78
AA2	-511.839	-551.141	-548.531	-548.747	-497.489	-554.781	-554.779	-554.78	-401.148	-551.142	-549.195	-548.747	-497.489	-554.781	-554.779	-554.78	-401.148	-549.192	-548.747	-497.489	-554.78	-554.779	-554.78	-401.148	-548.747	-497.489	-554.781	-554.779	-554.78	-401.148	-497.489	-554.781	-554.779	-554.78	-401.148	-554.781	-554.779	-554.781	-401.148	-554.779	-554.78	-401.148	-554.78	-705.207	-401.148
IE	-18.2996	-0.126107	-99.7211	-8.5628	-7.49564	-0.0656783	0.766464	1.82142	-0.200856	-19.9005	-18.5451	-26.462	-25.9831	-18.0464	-17.2272	-15.9714	-18.2186	-22.4796	-11.4784	-11.4157	-1.78749	-2.30021	-1.21077	-3.35822	-8.36026	-6.81652	0.556829	1.01154	2.07053	0.061784	-19.6618	-8.40978	-7.62662	-5.37462	-12.2893	-7.31409	-6.51213	-4.34584	-7.49651	0.927071	1.97281	-0.0591302	3.66708	0.804963	1.84472
ALL TERMS	-0.0896849	-0.112758	0.0114583	0.0187512	-0.0236013	0.00082894	-0.0295915	-0.0109369	-0.00419051	0.678815	-0.113979	0.0717701	-0.09971	-0.0170595	-0.0090261	0.149393	-0.0373299	-0.886495	0.171669	-0.302494	-0.385596	-0.0218103	0.068455	-0.0394835	-0.0116359	0.0129091	0.0432316	0.0114395	0.00121925	-0.00444904	-1.64988	0.0147088	-0.024535	-0.0404919	-0.160753	0.0285423	-0.0405672	-0.174015	-0.0301154	-0.016073	-0.00933797	-0.00518888	-0.233811	-0.00595506	-0.00531814		-3.31268
HCTH/aug-cc-pVDZ PCM solvent=water
	Ala	Asp	Glu	His	His2	Lys	Phe	Phe2	Phe3	Pro		Total
Total	-1028.99	-1217.11	-1256.4	-1254.45	-1254.01	-1202.77	-1260.04	-1260.03	-1260.03	-1106.4
LD	-705.232	-705.23	-705.232	-705.232	-705.231	-705.232	-705.233	-705.231	-705.231	-705.232
AA	-323.762	-511.855	-551.164	-549.22	-548.771	-497.526	-554.809	-554.807	-554.808	-401.169
IE	-0.522383	-16.3541	-1.05912	-0.608962	-6.84403	-5.64162	-0.679649	3.30798	5.39871	-0.598928		-23.6021
	Ala-Asp	Ala-Glu	Ala-His	Ala-His2	Ala-Lys	Ala-Phe	Ala-Phe2	Ala-Phe3	Ala-Pro	Asp-Glu	Asp-His	Asp-His2	Asp-Lys	Asp-Phe	Asp-Phe2	Asp-Phe3	Asp-Pro	Glu-His	Glu-HIs2	Glu-Lys	Glu-Phe	Glu-Phe2	Glu-Phe3	Glu-Pro	His-His2	His-Lys	His-Phe	His-Phe2	His-Phe3	His-Pro	His2-Lys	His2-Phe	His2-Phe2	His2-Phe3	His2-Pro	Lys-Phe	Lys-Phe2	Lys-Phe3	Lys-Pro	Phe-Phe2	Phe-Phe3	Phe-Pro	Phe2-Phe3	Phe2-Pro	Phe3-Peo
Total	-1540.87	-1580.15	-1501.8	-1577.77	-1526.53	-1583.81	-1583.8	-1583.79	-1430.16	-1768.27	-1766.33	-1765.89	-1714.65	-1771.92	-1771.91	-1771.91	-1618.28	-1805.64	-1805.18	-1753.93	-1811.2	-1811.2	-1811.2	-1657.57	-1803.23	-1751.99	-1809.27	-1809.25	-1809.25	-1655.62	-1751.55	-1808.82	-1808.81	-1808.81	-1655.18	-1757.58	-1757.57	-1757.56	-1603.94	-1814.84	-1814.84	-1661.21	-1814.83	-1661.2	-1661.2
LD	-705.23	-705.232	-705.232	-705.231	-705.232	-705.233	-705.232	-705.231	-705.232	-705.23	-705.23	-705.229	-705.23	-705.23	-705.229	-705.229	-705.23	-705.232	-705.231	-705.232	-705.233	-705.231	-705.231	-705.232	-705.231	-705.232	-705.233	-705.232	-705.231	-705.232	-705.231	-705.231	-705.23	-705.229	-705.231	-705.232	-705.231	-705.231	-705.232	-705.232	-705.231	-705.233	-705.23	-401.169	-705.231
AA	-323.762	-323.762	-247.859	-323.762	-323.762	-323.762	-323.762	-323.762	-323.762	-511.855	-511.855	-511.855	-511.855	-511.855	-511.855	-511.855	-511.855	-551.16	-551.164	-551.164	-551.163	-551.164	-551.164	-551.164	-549.22	-549.22	-549.22	-549.22	-549.22	-549.22	-548.77	-548.771	-548.771	-548.771	-548.77	-497.526	-497.526	-497.525	-497.526	-554.809	-554.809	-554.809	-554.807	-554.807	-554.808
AA2	-511.855	-551.163	-548.554	-548.771	-497.526	-554.809	-554.807	-554.808	-401.169	-551.164	-549.22	-548.771	-497.526	-554.809	-554.807	-554.808	-401.169	-549.217	-548.771	-497.526	-554.809	-554.807	-554.808	-401.169	-548.771	-497.526	-554.809	-554.807	-554.808	-401.169	-497.525	-554.809	-554.807	-554.808	-401.169	-554.809	-554.807	-554.809	-401.169	-554.807	-554.808	-401.169	-554.808	-705.232	-401.169
IE	-17.0612	3.94381	-96.2042	-7.34831	-6.1762	-1.21146	2.76822	4.86932	-1.12067	-15.9857	-17.5515	-23.0855	-22.521	-17.0263	-13.1203	-10.7167	-16.9891	-18.3969	-7.65857	-7.53847	2.83474	2.32645	4.45331	-1.70826	-7.47644	-5.826	-1.64672	2.68055	4.78698	-1.19781	-16.624	-7.50288	-3.67384	0.268735	-9.17254	-6.31208	-2.38428	2.52458	-6.25931	2.61874	4.71333	-1.31869	10.7882	2.70779	4.80175
ALL TERMS	-0.0564759	0.0983665	0.0165581	0.0121825	-0.0206859	-0.00557542	-0.0283352	-0.0155484	-0.00561809	0.829022	-0.121561	0.0744515	-0.107204	-0.0208114	0.303148	0.208641	-0.0416547	-0.391952	0.191109	-0.31988	0.411646	0.0506934	0.113107	-0.0511483	-0.0202817	0.0172076	0.197974	0.0186213	-0.00439257	-0.0100634	-0.936149	0.00531061	-0.00147716	0.539729	0.0317909	0.0198895	-0.0533371	0.397572	-0.0165029	-0.0200081	-0.0160391	-0.0216252	0.993191	-0.00964106	-0.00709086		2.22715
PBE/aug-cc-pVDZ PCM solvent=water
	Ala	Asp	Glu	His	His2	Lys	Phe	Phe2	Phe3	Pro		Total
Total	-1027.97	-1215.96	-1255.19	-1253.21	-1252.78	-1201.51	-1258.75	-1258.75	-1258.75	-1105.28
LD	-704.54	-704.538	-704.54	-704.54	-704.539	-704.54	-704.541	-704.54	-704.539	-704.54
AA	-323.427	-511.392	-550.641	-548.666	-548.224	-496.959	-554.211	-554.21	-554.211	-400.744
IE	-0.179758	-18.1259	-3.53701	-0.0610065	-8.91345	-7.72059	-0.190286	0.324618	1.42288	-0.159043		-37.1395
	Ala-Asp	Ala-Glu	Ala-His	Ala-His2	Ala-Lys	Ala-Phe	Ala-Phe2	Ala-Phe3	Ala-Pro	Asp-Glu	Asp-His	Asp-His2	Asp-Lys	Asp-Phe	Asp-Phe2	Asp-Phe3	Asp-Pro	Glu-His	Glu-HIs2	Glu-Lys	Glu-Phe	Glu-Phe2	Glu-Phe3	Glu-Pro	His-His2	His-Lys	His-Phe	His-Phe2	His-Phe3	His-Pro	His2-Lys	His2-Phe	His2-Phe2	His2-Phe3	His2-Pro	Lys-Phe	Lys-Phe2	Lys-Phe3	Lys-Pro	Phe-Phe2	Phe-Phe3	Phe-Pro	Phe2-Phe3	Phe2-Pro	Phe3-Peo
Total	-1539.39	-1578.61	-1500.3	-1576.2	-1524.94	-1582.18	-1582.18	-1582.17	-1428.71	-1766.6	-1764.63	-1764.2	-1712.93	-1770.17	-1770.17	-1770.17	-1616.7	-1803.88	-1803.42	-1752.16	-1809.4	-1809.4	-1809.39	-1655.93	-1801.44	-1750.18	-1807.42	-1807.42	-1807.41	-1653.95	-1749.75	-1806.99	-1806.99	-1806.98	-1653.53	-1755.72	-1755.72	-1755.72	-1602.26	-1812.96	-1812.96	-1659.5	-1812.96	-1659.49	-1659.49
LD	-704.538	-704.54	-704.541	-704.539	-704.54	-704.541	-704.54	-704.539	-704.54	-704.538	-704.538	-704.537	-704.538	-704.538	-704.537	-704.536	-704.538	-704.541	-704.539	-704.54	-704.541	-704.54	-704.539	-704.54	-704.539	-704.54	-704.541	-704.54	-704.539	-704.541	-704.538	-704.539	-704.538	-704.537	-704.539	-704.54	-704.539	-704.538	-704.54	-704.54	-704.539	-704.541	-704.538	-400.744	-704.539
AA	-323.427	-323.427	-247.585	-323.427	-323.427	-323.427	-323.427	-323.427	-323.427	-511.392	-511.392	-511.392	-511.392	-511.392	-511.392	-511.392	-511.392	-550.636	-550.641	-550.641	-550.639	-550.641	-550.641	-550.641	-548.666	-548.666	-548.666	-548.666	-548.666	-548.666	-548.224	-548.224	-548.225	-548.225	-548.224	-496.959	-496.959	-496.958	-496.959	-554.211	-554.211	-554.211	-554.21	-554.21	-554.211
AA2	-511.392	-550.64	-548.01	-548.224	-496.959	-554.211	-554.21	-554.211	-400.744	-550.641	-548.666	-548.224	-496.959	-554.211	-554.21	-554.211	-400.744	-548.663	-548.224	-496.959	-554.21	-554.21	-554.211	-400.744	-548.224	-496.959	-554.211	-554.21	-554.211	-400.744	-496.959	-554.211	-554.21	-554.211	-400.744	-554.211	-554.21	-554.212	-400.744	-554.21	-554.211	-400.744	-554.211	-704.54	-400.744
IE	-18.4052	-1.29219	-100.686	-9.0725	-7.9166	-0.36796	0.124421	1.23759	-0.338159	-20.2292	-18.7708	-26.9256	-26.3722	-18.3091	-17.8101	-16.5133	-18.3175	-23.2199	-12.2132	-12.1024	-2.84965	-3.17144	-2.04212	-3.74121	-8.99432	-7.35716	-0.107359	0.244671	1.36281	-0.201602	-20.7909	-9.0797	-8.64437	-6.66711	-13.4103	-7.89378	-7.43583	-5.96732	-7.91184	0.125986	1.23055	-0.359142	2.48536	0.165413	1.26669
ALL TERMS	-0.0787198	-0.0699447	0.0142539	0.0151556	-0.024744	-0.00083898	-0.0308553	-0.0136483	-0.00530873	0.711971	-0.117011	0.0765041	-0.107495	-0.019119	0.0604888	0.152895	-0.0372891	-0.713448	0.185288	-0.326458	-0.195853	-0.005032	0.0630647	-0.0441516	-0.0165317	0.0166761	0.0721146	0.0107969	-0.000948794	-0.00539407	-1.46344	0.00901857	-0.0193706	0.0584262	-0.155344	0.0274611	-0.0425859	-0.0712882	-0.0293066	-0.0179938	-0.0116748	-0.00651229	0.000313755	-0.00804593	-0.00571096		-2.16963
HF/aug-cc-pVDZ PCM solvent=water
	Ala	Asp	Glu	His	His2	Lys	Phe	Phe2	Phe3	Pro		Total
Total	-1023.16	-1210.35	-1249.36	-1247.29	-1246.84	-1195.77	-1252.72	-1252.71	-1252.71	-1100.05
LD	-701.227	-701.225	-701.227	-701.228	-701.226	-701.227	-701.228	-701.226	-701.226	-701.227
AA	-321.929	-509.106	-548.135	-546.065	-545.607	-494.537	-551.496	-551.494	-551.494	-398.82
IE	0.00801141	-14.6816	-1.56261	0.456004	-4.97687	-5.29751	0.848372	3.8347	5.87922	0.0396912		-15.4526
	Ala-Asp	Ala-Glu	Ala-His	Ala-His2	Ala-Lys	Ala-Phe	Ala-Phe2	Ala-Phe3	Ala-Pro	Asp-Glu	Asp-His	Asp-His2	Asp-Lys	Asp-Phe	Asp-Phe2	Asp-Phe3	Asp-Pro	Glu-His	Glu-HIs2	Glu-Lys	Glu-Phe	Glu-Phe2	Glu-Phe3	Glu-Pro	His-His2	His-Lys	His-Phe	His-Phe2	His-Phe3	His-Pro	His2-Lys	His2-Phe	His2-Phe2	His2-Phe3	His2-Pro	Lys-Phe	Lys-Phe2	Lys-Phe3	Lys-Pro	Phe-Phe2	Phe-Phe3	Phe-Pro	Phe2-Phe3	Phe2-Pro	Phe3-Peo
Total	-1532.28	-1571.28	-1493.19	-1568.77	-1517.7	-1574.65	-1574.64	-1574.64	-1421.98	-1758.49	-1756.42	-1755.97	-1704.9	-1761.85	-1761.84	-1761.84	-1609.17	-1795.45	-1794.98	-1743.91	-1800.85	-1800.85	-1800.85	-1648.19	-1792.91	-1741.84	-1798.79	-1798.78	-1798.77	-1646.11	-1741.39	-1798.34	-1798.33	-1798.32	-1645.66	-1747.27	-1747.26	-1747.25	-1594.59	-1804.21	-1804.21	-1651.54	-1804.19	-1651.54	-1651.53
LD	-701.225	-701.227	-701.228	-701.226	-701.227	-701.228	-701.226	-701.226	-701.227	-701.224	-701.225	-701.223	-701.224	-701.225	-701.224	-701.223	-701.225	-701.227	-701.226	-701.227	-701.228	-701.226	-701.226	-701.227	-701.226	-701.227	-701.228	-701.227	-701.226	-701.228	-701.225	-701.226	-701.225	-701.224	-701.226	-701.227	-701.226	-701.225	-701.227	-701.227	-701.226	-701.228	-701.224	-398.821	-701.226
AA	-321.929	-321.929	-246.395	-321.929	-321.929	-321.929	-321.929	-321.929	-321.929	-509.106	-509.106	-509.106	-509.106	-509.106	-509.106	-509.106	-509.106	-548.13	-548.135	-548.135	-548.133	-548.135	-548.135	-548.135	-546.065	-546.065	-546.065	-546.065	-546.065	-546.065	-545.606	-545.607	-545.607	-545.608	-545.607	-494.537	-494.537	-494.536	-494.537	-551.496	-551.496	-551.497	-551.495	-551.494	-551.494
AA2	-509.106	-548.133	-545.45	-545.607	-494.537	-551.496	-551.495	-551.494	-398.821	-548.135	-546.065	-545.607	-494.537	-551.496	-551.494	-551.494	-398.821	-546.062	-545.607	-494.537	-551.495	-551.494	-551.494	-398.821	-545.607	-494.537	-551.497	-551.495	-551.494	-398.821	-494.536	-551.496	-551.495	-551.494	-398.82	-551.496	-551.495	-551.495	-398.821	-551.494	-551.494	-398.821	-551.494	-701.226	-398.821
IE	-14.7742	4.9325	-74.8707	-4.94052	-5.30759	0.865774	3.82274	5.88031	0.0481814	-14.843	-14.8281	-19.5669	-20.4874	-13.8227	-10.941	-8.59856	-14.6835	-17.6046	-6.34324	-7.64614	3.5682	2.28989	4.43161	-1.56972	-4.53375	-4.42631	2.17715	4.28007	6.33962	0.522886	-13.0817	-4.08546	-1.16706	3.51731	-4.74131	-4.45317	-1.4996	4.7082	-5.29655	4.67785	6.72784	0.890231	11.66	3.87613	5.92765
ALL TERMS	-0.112192	-0.163839	0.00320846	0.0258233	-0.0254091	0.00397716	-0.0283647	-0.012431	-0.00286458	0.636627	-0.115116	0.0608778	-0.081132	-0.0105108	-0.153304	0.167081	-0.0401838	-1.22216	0.151342	-0.259038	-0.648359	-0.0350734	0.109587	-0.0358942	-0.00600338	-0.000131777	0.00496046	0.0153163	0.000666415	-0.00471448	-1.795	0.029717	-0.0339501	-0.156463	-0.131845	0.00878953	-0.0414432	-0.203468	-0.0375263	-0.0124385	-0.00854856	-0.00588918	-0.545267	-0.00511483	0.00131651		-4.71439
SVWN/aug-cc-pVDZ PCM solvent=water
	Ala	Asp	Glu	His	His2	Lys	Phe	Phe2	Phe3	Pro		Total
Total	-1023.76	-1211.01	-1250.07	-1248.01	-1247.6	-1196.59	-1253.5	-1253.51	-1253.51	-1100.74
LD	-701.63	-701.628	-701.63	-701.63	-701.629	-701.63	-701.631	-701.629	-701.628	-701.63
AA	-322.127	-509.342	-548.428	-546.383	-545.946	-494.941	-551.867	-551.867	-551.869	-399.105
IE	-0.268571	-24.2848	-9.51662	-0.487066	-14.5329	-13.4945	-1.56379	-6.76042	-7.06997	-0.278142		-78.2568
	Ala-Asp	Ala-Glu	Ala-His	Ala-His2	Ala-Lys	Ala-Phe	Ala-Phe2	Ala-Phe3	Ala-Pro	Asp-Glu	Asp-His	Asp-His2	Asp-Lys	Asp-Phe	Asp-Phe2	Asp-Phe3	Asp-Pro	Glu-His	Glu-HIs2	Glu-Lys	Glu-Phe	Glu-Phe2	Glu-Phe3	Glu-Pro	His-His2	His-Lys	His-Phe	His-Phe2	His-Phe3	His-Pro	His2-Lys	His2-Phe	His2-Phe2	His2-Phe3	His2-Pro	Lys-Phe	Lys-Phe2	Lys-Phe3	Lys-Pro	Phe-Phe2	Phe-Phe3	Phe-Pro	Phe2-Phe3	Phe2-Pro	Phe3-Peo
Total	-1533.14	-1572.21	-1494.09	-1569.73	-1518.72	-1575.63	-1575.63	-1575.64	-1422.86	-1759.45	-1757.39	-1756.98	-1705.97	-1762.88	-1762.89	-1762.89	-1610.11	-1796.49	-1796.04	-1745.04	-1801.95	-1801.95	-1801.95	-1649.18	-1793.98	-1742.98	-1799.89	-1799.89	-1799.89	-1647.12	-1742.57	-1799.47	-1799.47	-1799.48	-1646.72	-1748.46	-1748.47	-1748.48	-1595.7	-1805.38	-1805.38	-1652.61	-1805.39	-1652.61	-1652.61
LD	-701.628	-701.63	-701.63	-701.629	-701.63	-701.631	-701.63	-701.628	-701.63	-701.628	-701.628	-701.626	-701.627	-701.628	-701.627	-701.626	-701.628	-701.63	-701.629	-701.63	-701.631	-701.629	-701.628	-701.63	-701.629	-701.63	-701.631	-701.63	-701.629	-701.63	-701.628	-701.629	-701.628	-701.627	-701.629	-701.63	-701.629	-701.628	-701.63	-701.63	-701.629	-701.631	-701.627	-399.105	-701.628
AA	-322.127	-322.127	-246.55	-322.127	-322.127	-322.127	-322.127	-322.127	-322.127	-509.342	-509.342	-509.342	-509.342	-509.342	-509.342	-509.342	-509.342	-548.424	-548.428	-548.428	-548.427	-548.428	-548.428	-548.428	-546.383	-546.383	-546.383	-546.383	-546.383	-546.383	-545.945	-545.946	-545.946	-545.946	-545.946	-494.941	-494.941	-494.941	-494.941	-551.867	-551.867	-551.867	-551.867	-551.867	-551.869
AA2	-509.342	-548.427	-545.703	-545.946	-494.941	-551.867	-551.867	-551.869	-399.105	-548.428	-546.383	-545.946	-494.941	-551.867	-551.867	-551.869	-399.105	-546.38	-545.946	-494.941	-551.866	-551.867	-551.869	-399.105	-545.946	-494.941	-551.867	-551.867	-551.869	-399.105	-494.941	-551.867	-551.867	-551.869	-399.105	-551.867	-551.867	-551.87	-399.105	-551.867	-551.869	-399.105	-551.869	-701.629	-399.105
IE	-24.6752	-15.0662	-129.916	-14.7791	-13.7776	-1.83027	-7.05254	-7.34178	-0.545813	-32.4277	-25.3631	-38.7119	-38.3062	-25.8504	-31.1063	-31.2112	-24.5978	-38.026	-23.8389	-23.8655	-18.927	-16.275	-16.5614	-9.84638	-15.042	-13.5417	-2.78349	-7.2719	-7.55178	-0.74456	-34.3281	-16.083	-21.3735	-23.5049	-25.6212	-15.0115	-20.278	-28.4615	-13.7961	-8.33239	-8.63718	-1.85116	-15.151	-7.03918	-7.34865
ALL TERMS	-0.0892036	-0.062783	0.0101663	0.0173764	-0.0230095	-0.000463729	-0.0333277	-0.0107982	-0.00459337	0.667088	-0.1231	0.0699573	-0.107597	-0.0255641	0.0714602	0.108269	-0.0381501	-0.527589	0.159928	-0.333966	-0.0441867	-0.0434538	0.0188949	-0.048327	-0.0181319	0.0307047	0.0435322	0.00605672	0.00286835	-0.00452246	-1.24731	-0.000515185	-0.0349949	0.160663	-0.16116	0.0568241	-0.0261715	-0.110702	-0.019577	-0.0169823	-0.0123946	-0.00532944	0.297748	-0.00798318	-0.00853413		-1.46888
CAM-B3YP-D3BJ/aug-cc-pVDZ PCM solvent=water
	Ala	Asp	Glu	His	His2	Lys	Phe	Phe2	Phe3	Pro		Total
Total	-1028.72	-1216.84	-1256.11	-1254.12	-1253.69	-1202.41	-1259.68	-1259.68	-1259.68	-1106.09
LD	-705.052	-705.049	-705.052	-705.052	-705.05	-705.051	-705.052	-705.051	-705.05	-705.052
AA	-323.669	-511.759	-551.044	-549.065	-548.618	-497.342	-554.624	-554.622	-554.623	-401.042
IE	-0.586965	-20.2762	-6.40511	-0.940881	-10.9021	-11.0822	-2.01069	-3.98822	-4.12483	-0.661728		-60.979
	Ala-Asp	Ala-Glu	Ala-His	Ala-His2	Ala-Lys	Ala-Phe	Ala-Phe2	Ala-Phe3	Ala-Pro	Asp-Glu	Asp-His	Asp-His2	Asp-Lys	Asp-Phe	Asp-Phe2	Asp-Phe3	Asp-Pro	Glu-His	Glu-HIs2	Glu-Lys	Glu-Phe	Glu-Phe2	Glu-Phe3	Glu-Pro	His-His2	His-Lys	His-Phe	His-Phe2	His-Phe3	His-Pro	His2-Lys	His2-Phe	His2-Phe2	His2-Phe3	His2-Pro	Lys-Phe	Lys-Phe2	Lys-Phe3	Lys-Pro	Phe-Phe2	Phe-Phe3	Phe-Pro	Phe2-Phe3	Phe2-Pro	Phe3-Peo
Total	-1540.51	-1579.78	-1501.39	-1577.36	-1526.08	-1583.35	-1583.35	-1583.35	-1429.77	-1767.89	-1765.91	-1765.47	-1714.2	-1771.47	-1771.47	-1771.47	-1617.88	-1805.2	-1804.74	-1753.47	-1810.74	-1810.73	-1810.73	-1657.15	-1802.75	-1751.48	-1808.75	-1808.75	-1808.75	-1655.16	-1751.05	-1808.31	-1808.31	-1808.32	-1654.74	-1757.04	-1757.04	-1757.05	-1603.45	-1814.31	-1814.31	-1660.72	-1814.31	-1660.72	-1660.72
LD	-705.049	-705.052	-705.052	-705.05	-705.051	-705.052	-705.051	-705.05	-705.052	-705.049	-705.049	-705.048	-705.049	-705.05	-705.048	-705.048	-705.049	-705.052	-705.05	-705.051	-705.052	-705.051	-705.05	-705.052	-705.051	-705.051	-705.052	-705.051	-705.05	-705.052	-705.05	-705.051	-705.049	-705.048	-705.05	-705.052	-705.05	-705.049	-705.051	-705.051	-705.05	-705.052	-705.049	-401.042	-705.05
AA	-323.67	-323.67	-247.768	-323.669	-323.669	-323.67	-323.67	-323.669	-323.669	-511.759	-511.759	-511.759	-511.759	-511.759	-511.759	-511.759	-511.759	-551.039	-551.044	-551.043	-551.042	-551.044	-551.044	-551.044	-549.065	-549.064	-549.065	-549.065	-549.064	-549.065	-548.617	-548.618	-548.618	-548.618	-548.618	-497.342	-497.342	-497.342	-497.342	-554.624	-554.624	-554.624	-554.622	-554.622	-554.623
AA2	-511.759	-551.042	-548.405	-548.618	-497.342	-554.624	-554.622	-554.623	-401.042	-551.044	-549.064	-548.618	-497.342	-554.624	-554.622	-554.623	-401.042	-549.062	-548.618	-497.342	-554.623	-554.622	-554.623	-401.042	-548.618	-497.342	-554.624	-554.622	-554.623	-401.042	-497.342	-554.624	-554.622	-554.623	-401.042	-554.624	-554.622	-554.624	-401.042	-554.622	-554.623	-401.042	-554.623	-705.051	-401.042
IE	-21.0961	-8.15909	-106.51	-11.4703	-11.6905	-2.72422	-4.66841	-4.72991	-1.25365	-25.3578	-21.8353	-31.0847	-31.8856	-22.2954	-24.6459	-24.3048	-20.9767	-31.1386	-17.1117	-18.3152	-12.9357	-10.4303	-10.4916	-7.13393	-11.8917	-11.6128	-4.31005	-5.11115	-5.10081	-1.70784	-28.0381	-12.9357	-15.2344	-16.2051	-19.2444	-13.1297	-15.191	-22.3381	-11.8549	-6.04337	-6.18901	-2.88645	-9.38801	-4.70642	-4.8553
ALL TERMS	-0.118044	-0.163937	0.0292419	0.0181444	-0.0263121	-0.00157379	-0.0331727	-0.0139301	-0.00475464	0.627188	-0.116926	0.0632586	-0.0923738	-0.0186245	-0.109589	0.147721	-0.0396241	-1.03731	0.158102	-0.289165	-0.472137	-0.0348387	0.0663347	-0.0423261	-0.0124203	0.00946912	-0.000306225	0.00410579	-0.00203313	-0.00659952	-1.66633	0.010475	-0.0441265	-0.112942	-0.204852	0.0244961	-0.041314	-0.224433	-0.0363629	-0.0163554	-0.0111935	-0.0109789	-0.2631	-0.00922878	-0.00615963		-4.12484
PBE1PBE/aug-cc-pVDZ PCM solvent=water
	Ala	Asp	Glu	His	His2	Lys	Phe	Phe2	Phe3	Pro		Total
Total	-1028.01	-1215.99	-1255.23	-1253.26	-1252.82	-1201.58	-1258.82	-1258.82	-1258.81	-1105.34
LD	-704.568	-704.565	-704.568	-704.568	-704.566	-704.567	-704.568	-704.567	-704.566	-704.568
AA	-323.443	-511.394	-550.652	-548.692	-548.244	-497.004	-554.25	-554.248	-554.249	-400.769
IE	-0.120774	-18.5283	-3.93069	0.0634669	-8.80279	-7.99841	-0.0947696	0.0139608	0.92537	-0.102621		-38.5756
	Ala-Asp	Ala-Glu	Ala-His	Ala-His2	Ala-Lys	Ala-Phe	Ala-Phe2	Ala-Phe3	Ala-Pro	Asp-Glu	Asp-His	Asp-His2	Asp-Lys	Asp-Phe	Asp-Phe2	Asp-Phe3	Asp-Pro	Glu-His	Glu-HIs2	Glu-Lys	Glu-Phe	Glu-Phe2	Glu-Phe3	Glu-Pro	His-His2	His-Lys	His-Phe	His-Phe2	His-Phe3	His-Pro	His2-Lys	His2-Phe	His2-Phe2	His2-Phe3	His2-Pro	Lys-Phe	Lys-Phe2	Lys-Phe3	Lys-Pro	Phe-Phe2	Phe-Phe3	Phe-Pro	Phe2-Phe3	Phe2-Pro	Phe3-Peo
Total	-1539.43	-1578.66	-1500.36	-1576.27	-1525.03	-1582.26	-1582.26	-1582.26	-1428.78	-1766.65	-1764.68	-1764.25	-1713.01	-1770.24	-1770.24	-1770.23	-1616.76	-1803.94	-1803.48	-1752.24	-1809.47	-1809.47	-1809.47	-1656	-1801.52	-1750.27	-1807.51	-1807.51	-1807.51	-1654.03	-1749.85	-1807.07	-1807.07	-1807.07	-1653.6	-1755.83	-1755.83	-1755.83	-1602.35	-1813.07	-1813.06	-1659.59	-1813.06	-1659.58	-1659.58
LD	-704.565	-704.568	-704.568	-704.566	-704.567	-704.568	-704.567	-704.566	-704.568	-704.565	-704.565	-704.564	-704.565	-704.566	-704.564	-704.564	-704.565	-704.568	-704.566	-704.567	-704.568	-704.567	-704.566	-704.568	-704.566	-704.567	-704.568	-704.567	-704.566	-704.568	-704.566	-704.567	-704.565	-704.564	-704.566	-704.568	-704.566	-704.565	-704.567	-704.567	-704.566	-704.568	-704.565	-400.769	-704.566
AA	-323.443	-323.443	-247.597	-323.443	-323.443	-323.443	-323.443	-323.443	-323.443	-511.394	-511.394	-511.394	-511.394	-511.394	-511.394	-511.394	-511.394	-550.648	-550.652	-550.652	-550.651	-550.652	-550.652	-550.652	-548.692	-548.692	-548.692	-548.692	-548.692	-548.692	-548.243	-548.244	-548.244	-548.245	-548.244	-497.004	-497.004	-497.003	-497.004	-554.25	-554.25	-554.25	-554.249	-554.248	-554.249
AA2	-511.394	-550.651	-548.033	-548.244	-497.004	-554.25	-554.248	-554.249	-400.769	-550.652	-548.692	-548.244	-497.004	-554.25	-554.248	-554.249	-400.769	-548.689	-548.244	-497.004	-554.249	-554.248	-554.249	-400.769	-548.244	-497.004	-554.25	-554.248	-554.249	-400.769	-497.003	-554.25	-554.248	-554.249	-400.769	-554.25	-554.248	-554.25	-400.769	-554.248	-554.249	-400.769	-554.249	-704.567	-400.769
IE	-18.7495	-1.73488	-103.086	-8.8996	-8.13566	-0.21061	-0.128681	0.799775	-0.222639	-21.0536	-19.0518	-27.2264	-27.0429	-18.6161	-18.5538	-17.4139	-18.6659	-24.1251	-12.52	-12.7471	-3.61797	-3.89467	-2.92831	-4.07879	-8.75543	-7.51277	0.238353	0.0590097	0.993058	-0.0173117	-20.8075	-8.86831	-8.83608	-7.03082	-13.2204	-8.07909	-8.0208	-7.02902	-8.13523	-0.0896924	0.827869	-0.203116	1.54151	-0.0882805	0.826785
ALL TERMS	-0.0912794	-0.105985	0.0122923	0.0200251	-0.0243028	0.00107367	-0.0307116	-0.011336	-0.00383157	0.669939	-0.113061	0.0711219	-0.0936652	-0.0152654	-0.0105886	0.153755	-0.0368273	-0.869126	0.165742	-0.295992	-0.341853	-0.0258628	0.0702202	-0.0400445	-0.0112989	0.0120532	0.0462368	0.0106407	0.00167922	-0.00461031	-1.56479	0.0161521	-0.0259299	-0.0068819	-0.150572	0.0251907	-0.0395977	-0.140612	-0.0309921	-0.0165882	-0.0110762	-0.00565135	-0.204192	-0.00651418	-0.00346636		-3.05638
M06L/6-31G* PCM solvent=water
	Ala	Asp	Glu	His	His2	Lys	Phe	Phe2	Phe3	Pro		Total
Total	-1028.84	-1216.96	-1256.23	-1254.28	-1253.85	-1202.57	-1259.86	-1259.87	-1259.87	-1106.24
LD	-705.138	-705.136	-705.138	-705.138	-705.137	-705.139	-705.138	-705.14	-705.138	-705.138
AA	-323.702	-511.79	-551.083	-549.14	-548.697	-497.416	-554.724	-554.723	-554.725	-401.1
IE	-0.193102	-20.1721	-6.14784	-0.120887	-8.92691	-10.3385	-0.720193	-3.34844	-3.5989	-0.204922		-53.7718
	Ala-Asp	Ala-Glu	Ala-His	Ala-His2	Ala-Lys	Ala-Phe	Ala-Phe2	Ala-Phe3	Ala-Pro	Asp-Glu	Asp-His	Asp-His2	Asp-Lys	Asp-Phe	Asp-Phe2	Asp-Phe3	Asp-Pro	Glu-His	Glu-HIs2	Glu-Lys	Glu-Phe	Glu-Phe2	Glu-Phe3	Glu-Pro	His-His2	His-Lys	His-Phe	His-Phe2	His-Phe3	His-Pro	His2-Lys	His2-Phe	His2-Phe2	His2-Phe3	His2-Pro	Lys-Phe	Lys-Phe2	Lys-Phe3	Lys-Pro	Phe-Phe2	Phe-Phe3	Phe-Pro	Phe2-Phe3	Phe2-Pro	Phe3-Peo
Total	-1540.66	-1579.94	-1501.59	-1577.55	-1526.27	-1583.57	-1583.57	-1583.57	-1429.94	-1768.05	-1766.1	-1765.67	-1714.39	-1771.68	-1771.69	-1771.69	-1618.06	-1805.4	-1804.94	-1753.67	-1810.96	-1810.96	-1810.96	-1657.33	-1802.99	-1751.71	-1809.01	-1809.01	-1809.01	-1655.38	-1751.29	-1808.57	-1808.58	-1808.58	-1654.96	-1757.3	-1757.3	-1757.31	-1603.67	-1814.59	-1814.59	-1660.96	-1814.6	-1660.97	-1660.97
LD	-705.136	-705.138	-705.138	-705.137	-705.139	-705.138	-705.14	-705.138	-705.138	-705.136	-705.136	-705.135	-705.137	-705.136	-705.137	-705.136	-705.136	-705.138	-705.137	-705.139	-705.138	-705.139	-705.138	-705.138	-705.137	-705.139	-705.139	-705.14	-705.139	-705.138	-705.138	-705.137	-705.138	-705.137	-705.137	-705.14	-705.141	-705.139	-705.139	-705.14	-705.139	-705.139	-705.139	-401.1	-705.139
AA	-323.702	-323.703	-247.806	-323.702	-323.702	-323.702	-323.702	-323.702	-323.702	-511.79	-511.79	-511.79	-511.79	-511.79	-511.79	-511.79	-511.79	-551.083	-551.083	-551.083	-551.083	-551.083	-551.083	-551.083	-549.14	-549.14	-549.14	-549.14	-549.14	-549.14	-548.697	-548.697	-548.697	-548.698	-548.697	-497.416	-497.416	-497.416	-497.416	-554.724	-554.724	-554.724	-554.723	-554.723	-554.725
AA2	-511.79	-551.085	-548.489	-548.697	-497.416	-554.724	-554.723	-554.725	-401.1	-551.083	-549.14	-548.697	-497.416	-554.724	-554.723	-554.725	-401.1	-549.137	-548.697	-497.416	-554.725	-554.723	-554.725	-401.1	-548.697	-497.416	-554.724	-554.723	-554.725	-401.1	-497.416	-554.724	-554.723	-554.725	-401.1	-554.724	-554.723	-554.726	-401.1	-554.723	-554.725	-401.1	-554.725	-705.14	-401.1
IE	-20.469	-7.58344	-101.28	-9.09526	-10.549	-0.905088	-3.56081	-3.79537	-0.39889	-24.795	-20.8939	-28.9964	-31.0599	-20.9012	-23.6936	-23.7696	-20.4144	-28.6592	-14.8377	-17.4331	-10.6215	-9.57531	-9.83456	-6.39771	-9.0716	-10.0164	-1.20859	-3.47905	-3.69249	-0.305279	-24.2689	-9.63327	-12.3431	-13.334	-16.3202	-11.0149	-13.6903	-19.9743	-10.5741	-4.07183	-4.3111	-0.925756	-8.41808	-3.55413	-3.79926
ALL TERMS	-0.113871	0.037099	-0.0231513	0.0246843	-0.0219886	0.00534011	-0.0219101	-0.00512926	-0.00202121	0.822399	-0.129529	0.0793128	-0.129092	-0.0190782	-0.162687	-0.0221624	-0.0353043	-0.134933	0.202943	-0.426326	-0.75805	-0.114832	-0.0886119	-0.0347025	-0.0157034	0.0350339	-0.202103	0.0169051	0.028184	-0.0013366	-2.10872	0.00933295	-0.0535153	-0.671285	-0.361928	0.0558778	-0.000445532	-0.749694	-0.0197515	-0.00475401	0.00550263	-0.00293863	-1.41329	-0.00307166	0.00193649		-6.52736
M062X-D3/aug-cc-pvdz PCM solvent=water
	Ala	Asp	Glu	His	His2	Lys	Phe	Phe2	Phe3	Pro		Total
Total	-1028.76	-1216.88	-1256.15	-1254.18	-1253.75	-1202.46	-1259.76	-1259.76	-1259.76	-1106.15
LD	-705.089	-705.086	-705.089	-705.089	-705.087	-705.088	-705.089	-705.088	-705.087	-705.089
AA	-323.673	-511.762	-551.048	-549.094	-548.652	-497.357	-554.668	-554.667	-554.667	-401.057
IE	-0.584268	-19.6152	-7.49597	-0.653486	-10.014	-10.3817	-1.71851	-4.84966	-6.10467	-0.717235		-62.1347
	Ala-Asp	Ala-Glu	Ala-His	Ala-His2	Ala-Lys	Ala-Phe	Ala-Phe2	Ala-Phe3	Ala-Pro	Asp-Glu	Asp-His	Asp-His2	Asp-Lys	Asp-Phe	Asp-Phe2	Asp-Phe3	Asp-Pro	Glu-His	Glu-HIs2	Glu-Lys	Glu-Phe	Glu-Phe2	Glu-Phe3	Glu-Pro	His-His2	His-Lys	His-Phe	His-Phe2	His-Phe3	His-Pro	His2-Lys	His2-Phe	His2-Phe2	His2-Phe3	His2-Pro	Lys-Phe	Lys-Phe2	Lys-Phe3	Lys-Pro	Phe-Phe2	Phe-Phe3	Phe-Pro	Phe2-Phe3	Phe2-Pro	Phe3-Peo
Total	-1540.55	-1579.83	-1501.47	-1577.43	-1526.14	-1583.43	-1583.44	-1583.44	-1429.82	-1767.94	-1765.98	-1765.55	-1714.25	-1771.55	-1771.55	-1771.55	-1617.94	-1805.27	-1804.81	-1753.52	-1810.83	-1810.82	-1810.82	-1657.21	-1802.85	-1751.56	-1808.86	-1808.86	-1808.86	-1655.24	-1751.14	-1808.43	-1808.43	-1808.43	-1654.82	-1757.13	-1757.14	-1757.15	-1603.52	-1814.43	-1814.44	-1660.82	-1814.44	-1660.82	-1660.82
LD	-705.086	-705.089	-705.089	-705.087	-705.088	-705.089	-705.088	-705.087	-705.089	-705.086	-705.087	-705.085	-705.086	-705.087	-705.086	-705.084	-705.086	-705.089	-705.087	-705.088	-705.089	-705.088	-705.087	-705.089	-705.088	-705.089	-705.09	-705.088	-705.087	-705.089	-705.087	-705.088	-705.086	-705.085	-705.087	-705.089	-705.087	-705.086	-705.088	-705.088	-705.087	-705.089	-705.086	-401.057	-705.087
AA	-323.673	-323.673	-247.774	-323.673	-323.673	-323.673	-323.673	-323.673	-323.673	-511.762	-511.761	-511.762	-511.762	-511.762	-511.761	-511.762	-511.762	-551.044	-551.048	-551.048	-551.047	-551.048	-551.048	-551.048	-549.094	-549.094	-549.094	-549.094	-549.094	-549.094	-548.651	-548.652	-548.652	-548.652	-548.651	-497.357	-497.357	-497.357	-497.357	-554.668	-554.669	-554.669	-554.667	-554.667	-554.667
AA2	-511.761	-551.047	-548.435	-548.652	-497.357	-554.668	-554.667	-554.667	-401.057	-551.048	-549.094	-548.652	-497.357	-554.668	-554.667	-554.667	-401.057	-549.091	-548.652	-497.357	-554.668	-554.667	-554.667	-401.057	-548.652	-497.357	-554.669	-554.667	-554.667	-401.057	-497.357	-554.668	-554.667	-554.668	-401.057	-554.669	-554.667	-554.668	-401.057	-554.667	-554.667	-401.057	-554.668	-705.088	-401.057
IE	-20.4594	-10.7161	-109.386	-10.5772	-10.9867	-2.42709	-5.52082	-6.70532	-1.30647	-25.8364	-20.8791	-29.5388	-30.5239	-21.3469	-24.8513	-25.6569	-20.3725	-31.3862	-17.3434	-18.6985	-15.3549	-12.4153	-13.5936	-8.28034	-10.7139	-10.6206	-3.29157	-5.66685	-6.78012	-1.46677	-26.2253	-11.7483	-15.2247	-17.2833	-17.7526	-12.1116	-15.3365	-24.1463	-11.1948	-6.60831	-7.87206	-2.64304	-12.8113	-5.61854	-6.88606
ALL TERMS	-0.0643448	-0.0944314	0.0463617	0.0214175	-0.025411	0.00483622	-0.0290738	-0.0117062	-0.00406563	0.6688	-0.110189	0.063322	-0.0925489	-0.0195833	-0.0136596	0.124672	-0.0389878	-1.05378	0.132949	-0.283865	-0.759929	-0.0429135	0.0542394	-0.0408145	-0.0117125	0.0127886	0.0193179	0.0220168	0.00730609	-0.00243725	-1.90315	0.0185906	-0.0192106	-0.342404	-0.096937	0.0462085	-0.0317796	-0.468804	-0.0256532	-0.0122333	-0.00688315	0.0031388	-0.979564	-0.00466679	-0.00338039		-5.34815

## Sheet: S3b. DDC-2B+3B terms
Table S3b. Individual components for calculating the two and three body Interaction energies for eighteen DFT methods. PCM solvent=water. All values in kcal/mol.
CAM-B3LYP-D/aug-cc-pVDZ PCM solvent=water
LD w/	Lys	Trp	His	Thr	Phe	Ile	Phe	PLP	His	Tyr	Phe	Pro	Thr			Total
Total	-1201.96	-1390.76	-1253.23	-1142.78	-1259.21	-1146.16	-1259.23	-1862.39	-1253.21	-1314.56	-1259.21	-1105.63	-1142.76					-1259.18
LD	-704.594	-704.598	-704.598	-704.598	-704.598	-704.598	-704.598	-704.592	-704.598	-704.597	-704.597	-704.598	-704.598					-704.597
AA	-497.327	-686.16	-548.63	-438.179	-554.614	-441.553	-554.62	-1157.77	-548.61	-609.949	-554.604	-401.026	-438.162					-554.573
IE	-22.2704	-1.77896	-0.731943	-0.136011	-0.318508	-3.26313	-5.40859	-16.7297	0.483276	-6.93103	-7.54944	-0.904182	-0.797767			-66.3364	-63.222	-3.8166
																													Chain
LD w/	Lys-Trp	Lys-His	Lys-Thr	Lys-Phe	Lys-Ile	Lys-Phe	Lys-PLP	Trp-His	Trp-Thr	Trp-Phe	Trp-Ile	Trp-Phe	Trp-PLP	His-Thr	His-Phe	His-Ile	His-Phe	His-PLP	Thr-Phe	Thr-Ile	Thr-Phe	Thr-PLP	Phe-Ile	Phe-Phe	Phe-PLP	Ile-Phe	Ile-PLP	Phe-PLP	His(ch)-Trp	His(ch)-His	His(ch)-Thr	His(ch)-Phe	His(ch)-Ile	His(ch)-Phe	His(ch)-PLP	Tyr-Trp	Tyr-His	Tyr-Thr	Tyr-Phe	Tyr-Ile	Tyr-Phe	Tyr-PLP	Phe(ch)-Trp	Phe(ch)-His	Phe(ch)-Thr	Phe(ch)-Phe	Phe(ch)-Ile	Phe(ch)-Phe	Phe(ch)-PLP
Total	-1888.12	-1750.59	-1640.14	-1756.57	-1643.52	-1756.59	-2359.77	-1939.39	-1828.94	-1945.38	-1832.32	-1945.39	-2548.55	-1691.41	-1807.84	-1694.79	-1807.86	-2411.03	-1697.39	-1584.33	-1697.41	-2300.58	-1700.77	-1813.84	-2417	-1700.79	-2303.95	-2417.02	-1939.37	-1801.84	-1691.39	-1807.83	-1694.77	-1807.84	-2411	-2000.72	-1863.19	-1752.74	-1869.17	-1756.12	-1869.19	-2472.35	-1945.38	-1807.84	-1697.4	-1813.83	-1700.77	-1813.84	-2417.01
LD	-704.594	-704.594	-704.594	-704.594	-704.594	-704.595	-704.586	-704.598	-704.598	-704.598	-704.598	-704.598	-704.592	-704.598	-704.598	-704.598	-704.599	-704.592	-704.598	-704.598	-704.598	-704.592	-704.598	-704.598	-704.592	-704.598	-704.592	-704.593	-704.598	-704.598	-704.598	-704.598	-704.598	-704.598	-704.592	-704.597	-704.597	-704.597	-704.597	-704.597	-704.598	-704.591	-704.597	-704.597	-704.597	-704.597	-704.597	-704.598	-704.591
AA1	-497.327	-497.327	-497.327	-497.327	-497.327	-497.327	-497.32	-686.16	-686.16	-686.16	-686.161	-686.161	-686.16	-548.63	-548.63	-548.63	-548.63	-548.63	-438.179	-438.179	-438.179	-438.179	-554.614	-554.614	-554.614	-441.553	-441.553	-554.62	-548.61	-548.61	-548.61	-548.611	-548.61	-548.61	-548.61	-609.949	-609.949	-609.949	-609.949	-609.949	-609.949	-609.949	-554.604	-554.604	-554.605	-554.604	-554.604	-554.604	-554.604
AA2	-686.16	-548.63	-438.179	-554.614	-441.553	-554.62	-1157.77	-548.63	-438.179	-554.614	-441.553	-554.621	-1157.77	-438.179	-554.614	-441.553	-554.62	-1157.77	-554.614	-441.553	-554.62	-1157.77	-441.554	-554.62	-1157.77	-554.62	-1157.77	-1157.77	-686.16	-548.63	-438.179	-554.614	-441.553	-554.62	-1157.77	-686.16	-548.63	-438.179	-554.614	-441.553	-554.621	-1157.77	-686.16	-548.63	-438.179	-554.614	-441.553	-554.62	-1157.77
IE	-24.151	-23.1851	-22.5389	-22.9181	-25.904	-27.7792	-58.0778	-2.52197	-1.91853	-2.15346	-8.06062	-8.44675	-18.467	-3.00852	-1.05801	-4.01028	-6.26144	-24.2806	-0.458784	-3.41192	-5.5734	-27.6666	-5.38252	-5.80899	-17.2151	-13.1926	-20.1312	-22.2171	-1.32459	-0.252971	0.336737	-1.80819	-3.30175	-4.96772	-18.5028	-8.97235	-7.82082	-10.1944	-7.26213	-10.2515	-14.2073	-24.1305	-9.37568	-8.42022	-9.96134	-7.87171	-10.8511	-12.9874	-25.7225
Only 3B IE	-0.0392539	-0.0832492	-0.0506105	-0.127472	-0.187739	-0.0794358	-1.50044	-0.0137945	-0.00494729	-0.0064759	-0.0389934	-0.0512462	0.030342	-0.0139307	-0.0082825	-0.0115368	-0.0255823	0.025891	-0.00620607	-0.0132555	-0.00550138	0.0995186	-0.0590806	-0.0242777	-0.0114414	-0.0169315	-0.0335743	0.0766616	-0.0175615	-0.00900664	-0.0179204	-0.000492595	-0.0173575	-0.0180704	0.104631	-0.026629	-0.0266089	-0.0244371	-0.0140543	-0.0135655	-0.028312	-0.0548939	0.0766942	-0.00784261	0.00854542	0.00327058	0.0087569	0.0277692	0.0533615
BLYP/aug-cc-pVDZ PCM solvent=water
LD w/	Lys	Trp	His	Thr	Phe	Ile	Phe	PLP	His	Tyr	Phe	Pro	Thr			Total
Total	-1202.04	-1390.89	-1253.36	-1142.89	-1259.33	-1146.23	-1259.33	-1862.53	-1253.33	-1314.67	-1259.32	-1105.72	-1142.87					-1259.29
LD	-704.666	-704.669	-704.67	-704.669	-704.669	-704.67	-704.67	-704.664	-704.669	-704.669	-704.669	-704.67	-704.67					-704.669
AA	-497.349	-686.224	-548.69	-438.218	-554.663	-441.564	-554.67	-1157.86	-548.66	-609.999	-554.649	-401.046	-438.197					-554.627
IE	-17.8652	1.93426	0.372919	0.102103	0.0948355	4.32223	5.06897	-6.22294	1.47029	0.170177	-1.7379	0.35691	0.348484			-11.5849	-9.68086	2.0742
																													Chain
LD w/	Lys-Trp	Lys-His	Lys-Thr	Lys-Phe	Lys-Ile	Lys-Phe	Lys-PLP	Trp-His	Trp-Thr	Trp-Phe	Trp-Ile	Trp-Phe	Trp-PLP	His-Thr	His-Phe	His-Ile	His-Phe	His-PLP	Thr-Phe	Thr-Ile	Thr-Phe	Thr-PLP	Phe-Ile	Phe-Phe	Phe-PLP	Ile-Phe	Ile-PLP	Phe-PLP	His(ch)-Trp	His(ch)-His	His(ch)-Thr	His(ch)-Phe	His(ch)-Ile	His(ch)-Phe	His(ch)-PLP	Tyr-Trp	Tyr-His	Tyr-Thr	Tyr-Phe	Tyr-Ile	Tyr-Phe	Tyr-PLP	Phe(ch)-Trp	Phe(ch)-His	Phe(ch)-Thr	Phe(ch)-Phe	Phe(ch)-Ile	Phe(ch)-Phe	Phe(ch)-PLP
Total	-1888.26	-1750.73	-1640.26	-1756.71	-1643.6	-1756.71	-2359.92	-1939.58	-1829.11	-1945.55	-1832.44	-1945.55	-2548.75	-1691.58	-1808.02	-1694.92	-1808.02	-2411.22	-1697.55	-1584.44	-1697.55	-2300.76	-1700.89	-1813.99	-2417.2	-1700.89	-2304.09	-2417.2	-1939.55	-1802.02	-1691.54	-1807.98	-1694.88	-1807.99	-2411.19	-2000.89	-1863.36	-1752.88	-1869.33	-1756.23	-1869.33	-2472.53	-1945.54	-1808.01	-1697.54	-1813.98	-1700.88	-1813.98	-2417.18
LD	-704.666	-704.666	-704.666	-704.666	-704.666	-704.667	-704.659	-704.67	-704.67	-704.67	-704.67	-704.671	-704.664	-704.67	-704.67	-704.67	-704.671	-704.665	-704.67	-704.67	-704.671	-704.665	-704.67	-704.671	-704.664	-704.671	-704.665	-704.666	-704.67	-704.67	-704.669	-704.669	-704.67	-704.67	-704.664	-704.669	-704.669	-704.669	-704.669	-704.669	-704.67	-704.664	-704.669	-704.669	-704.669	-704.669	-704.669	-704.67	-704.664
AA1	-497.349	-497.349	-497.349	-497.349	-497.349	-497.349	-497.342	-686.224	-686.224	-686.224	-686.225	-686.224	-686.224	-548.69	-548.69	-548.69	-548.69	-548.691	-438.218	-438.218	-438.218	-438.217	-554.664	-554.663	-554.663	-441.564	-441.564	-554.67	-548.66	-548.66	-548.66	-548.661	-548.66	-548.66	-548.66	-609.999	-609.999	-609.999	-609.999	-609.999	-609.999	-609.999	-554.649	-554.649	-554.65	-554.649	-554.649	-554.649	-554.65
AA2	-686.224	-548.69	-438.218	-554.663	-441.564	-554.67	-1157.86	-548.69	-438.218	-554.663	-441.564	-554.67	-1157.86	-438.218	-554.663	-441.564	-554.67	-1157.86	-554.663	-441.564	-554.67	-1157.86	-441.565	-554.67	-1157.86	-554.67	-1157.86	-1157.86	-686.224	-548.69	-438.218	-554.664	-441.564	-554.67	-1157.86	-686.224	-548.69	-438.218	-554.663	-441.564	-554.67	-1157.86	-686.224	-548.69	-438.218	-554.663	-441.564	-554.67	-1157.86
IE	-15.9885	-17.5858	-17.8464	-17.7933	-13.6917	-12.8547	-35.3342	2.30194	2.03922	2.03076	9.09643	7.72999	-4.22988	0.874845	0.46646	4.69415	5.4518	-0.782302	0.19487	4.41564	5.17666	-11.2191	7.22157	5.1516	-6.12418	11.7075	-1.93667	-1.07557	3.40811	1.85179	1.56786	7.00425	5.96042	6.52396	-4.41204	2.12856	0.548583	2.17054	0.262701	4.48092	6.46885	-6.1125	0.312818	-1.33881	-0.318856	-1.63132	2.60998	3.3646	-5.696
Only 3B IE	-0.0441936	-0.101005	-0.0529775	-0.140948	-0.207497	-0.0919647	-1.4783	-0.016437	-0.00676518	-0.0103702	-0.10763	-0.110975	0.024946	-0.0211427	-0.0102661	-0.0147145	-0.0430685	-0.0620124	-0.00735692	-0.0160536	-0.00731362	0.126929	-0.0914112	-0.0273801	-0.0160492	-0.176188	-0.0492746	0.0584262	-0.0202648	-0.0114552	-0.0191566	-0.0426531	-0.0552735	-0.0190531	0.00915034	-0.0472741	-0.0339545	-0.0535567	-0.012938	-0.0228131	-0.0691823	-0.0770864	0.0666792	-0.0147145	-0.0101148	-0.000158133	0.00638554	0.0181777	0.0205924
B3LYP/aug-cc-pVDZ PCM solvent=water
LD w/	Lys	Trp	His	Thr	Phe	Ile	Phe	PLP	His	Tyr	Phe	Pro	Thr			Total
Total	-1202.47	-1391.36	-1253.75	-1143.24	-1259.76	-1146.64	-1259.76	-1862.98	-1253.73	-1315.12	-1259.75	-1106.09	-1143.23					-1259.72
LD	-704.885	-704.889	-704.889	-704.889	-704.889	-704.889	-704.89	-704.884	-704.889	-704.888	-704.888	-704.889	-704.889					-704.888
AA	-497.554	-686.475	-548.863	-438.355	-554.871	-441.753	-554.877	-1158.09	-548.839	-610.226	-554.861	-401.198	-438.337					-554.833
IE	-18.823	1.24997	0.188142	0.0762876	0.033268	2.8866	3.46064	-8.93933	1.20256	-1.12746	-3.07558	0.213501	0.175362			-22.4791	-20.3258	1.02578
																													Chain
LD w/	Lys-Trp	Lys-His	Lys-Thr	Lys-Phe	Lys-Ile	Lys-Phe	Lys-PLP	Trp-His	Trp-Thr	Trp-Phe	Trp-Ile	Trp-Phe	Trp-PLP	His-Thr	His-Phe	His-Ile	His-Phe	His-PLP	Thr-Phe	Thr-Ile	Thr-Phe	Thr-PLP	Phe-Ile	Phe-Phe	Phe-PLP	Ile-Phe	Ile-PLP	Phe-PLP	His(ch)-Trp	His(ch)-His	His(ch)-Thr	His(ch)-Phe	His(ch)-Ile	His(ch)-Phe	His(ch)-PLP	Tyr-Trp	Tyr-His	Tyr-Thr	Tyr-Phe	Tyr-Ile	Tyr-Phe	Tyr-PLP	Phe(ch)-Trp	Phe(ch)-His	Phe(ch)-Thr	Phe(ch)-Phe	Phe(ch)-Ile	Phe(ch)-Phe	Phe(ch)-PLP
Total	-1888.94	-1751.33	-1640.82	-1757.34	-1644.22	-1757.34	-2360.57	-1940.22	-1829.72	-1946.23	-1833.11	-1946.23	-2549.46	-1692.11	-1808.62	-1695.5	-1808.62	-2411.84	-1698.11	-1584.99	-1698.12	-2301.35	-1701.51	-1814.63	-2417.85	-1701.51	-2304.73	-2417.86	-1940.2	-1802.59	-1692.08	-1808.59	-1695.47	-1808.6	-2411.82	-2001.59	-1863.98	-1753.47	-1869.99	-1756.86	-1869.99	-2473.21	-1946.23	-1808.62	-1698.11	-1814.62	-1701.5	-1814.63	-2417.85
LD	-704.885	-704.885	-704.885	-704.885	-704.885	-704.886	-704.878	-704.889	-704.889	-704.889	-704.889	-704.89	-704.883	-704.889	-704.889	-704.889	-704.89	-704.884	-704.889	-704.889	-704.89	-704.884	-704.889	-704.89	-704.884	-704.89	-704.883	-704.884	-704.889	-704.889	-704.889	-704.889	-704.889	-704.89	-704.883	-704.888	-704.888	-704.888	-704.888	-704.888	-704.889	-704.883	-704.888	-704.888	-704.888	-704.888	-704.888	-704.889	-704.883
AA1	-497.554	-497.554	-497.554	-497.554	-497.554	-497.554	-497.547	-686.475	-686.475	-686.475	-686.476	-686.476	-686.475	-548.863	-548.863	-548.863	-548.863	-548.864	-438.355	-438.355	-438.355	-438.354	-554.872	-554.871	-554.871	-441.753	-441.753	-554.877	-548.839	-548.839	-548.839	-548.84	-548.839	-548.839	-548.839	-610.226	-610.226	-610.227	-610.226	-610.226	-610.226	-610.226	-554.861	-554.861	-554.861	-554.861	-554.861	-554.861	-554.861
AA2	-686.475	-548.863	-438.355	-554.871	-441.753	-554.877	-1158.09	-548.863	-438.355	-554.871	-441.753	-554.878	-1158.09	-438.355	-554.871	-441.753	-554.877	-1158.09	-554.871	-441.753	-554.877	-1158.08	-441.754	-554.877	-1158.09	-554.877	-1158.09	-1158.09	-686.475	-548.863	-438.355	-554.871	-441.753	-554.877	-1158.08	-686.475	-548.863	-438.355	-554.871	-441.753	-554.878	-1158.09	-686.475	-548.863	-438.355	-554.871	-441.753	-554.877	-1158.09
IE	-17.6298	-18.7227	-18.8307	-18.818	-16.0837	-15.4163	-40.4981	1.43292	1.32908	1.28481	6.07218	5.16289	-7.62892	0.189027	0.220474	3.07439	3.65669	-5.48832	0.107413	2.95476	3.5415	-15.2004	4.99151	3.48059	-8.91322	7.33593	-6.08588	-5.39933	2.45621	1.39955	1.27405	5.47747	4.17901	4.6466	-8.07754	0.132366	-0.940559	-0.0797464	-1.09805	1.7501	3.03483	-10.1511	-1.72318	-2.86842	-2.24868	-3.02991	-0.165602	0.421171	-10.3801
Only 3B IE	-0.0402491	-0.0894898	-0.0504919	-0.132264	-0.195191	-0.0858621	-1.55565	-0.0142507	-0.00499874	-0.00703564	-0.0648857	-0.0750595	0.0297138	-0.0150339	-0.0082756	-0.0117884	-0.0309538	-0.00316265	-0.00609374	-0.0138805	-0.00536207	0.112356	-0.0702591	-0.0242928	-0.0155127	-0.0837725	-0.0370701	0.0710027	-0.0175088	-0.00874811	-0.0175107	-0.01485	-0.0311251	-0.0171467	0.0715568	-0.0344421	-0.0279656	-0.0353445	-0.0128501	-0.0171367	-0.0440876	-0.061912	0.072163	-0.0095714	0.00198795	0.00245921	0.00900602	0.0258145	0.0436634
CAM-B3LYP/aug-cc-pVDZ PCM solvent=water
LD w/	Lys	Trp	His	Thr	Phe	Ile	Phe	PLP	His	Tyr	Phe	Pro	Thr			Total
Total	-1201.92	-1390.71	-1253.19	-1142.74	-1259.17	-1146.11	-1259.17	-1862.34	-1253.17	-1314.51	-1259.17	-1105.59	-1142.73					-1259.13
LD	-704.572	-704.576	-704.576	-704.576	-704.576	-704.576	-704.577	-704.571	-704.576	-704.576	-704.576	-704.576	-704.576					-704.576
AA	-497.311	-686.135	-548.614	-438.168	-554.593	-441.537	-554.6	-1157.75	-548.594	-609.928	-554.584	-401.014	-438.151					-554.554
IE	-20.0007	0.414536	0.0274291	0.0606676	-0.00965925	1.01379	1.33575	-12.0919	1.01989	-2.91402	-4.88925	0.0735868	0.029156			-35.9307	-33.3933	-0.376565
																													Chain
LD w/	Lys-Trp	Lys-His	Lys-Thr	Lys-Phe	Lys-Ile	Lys-Phe	Lys-PLP	Trp-His	Trp-Thr	Trp-Phe	Trp-Ile	Trp-Phe	Trp-PLP	His-Thr	His-Phe	His-Ile	His-Phe	His-PLP	Thr-Phe	Thr-Ile	Thr-Phe	Thr-PLP	Phe-Ile	Phe-Phe	Phe-PLP	Ile-Phe	Ile-PLP	Phe-PLP	His(ch)-Trp	His(ch)-His	His(ch)-Thr	His(ch)-Phe	His(ch)-Ile	His(ch)-Phe	His(ch)-PLP	Tyr-Trp	Tyr-His	Tyr-Thr	Tyr-Phe	Tyr-Ile	Tyr-Phe	Tyr-PLP	Phe(ch)-Trp	Phe(ch)-His	Phe(ch)-Thr	Phe(ch)-Phe	Phe(ch)-Ile	Phe(ch)-Phe	Phe(ch)-PLP
Total	-1888.05	-1750.53	-1640.08	-1756.51	-1643.45	-1756.51	-2359.69	-1939.32	-1828.88	-1945.3	-1832.25	-1945.31	-2548.47	-1691.36	-1807.78	-1694.73	-1807.79	-2410.95	-1697.34	-1584.28	-1697.34	-2300.52	-1700.7	-1813.77	-2416.93	-1700.71	-2303.87	-2416.93	-1939.3	-1801.78	-1691.34	-1807.76	-1694.7	-1807.77	-2410.93	-2000.64	-1863.12	-1752.68	-1869.1	-1756.04	-1869.11	-2472.27	-1945.3	-1807.78	-1697.34	-1813.76	-1700.7	-1813.77	-2416.93
LD	-704.572	-704.573	-704.572	-704.572	-704.572	-704.573	-704.565	-704.576	-704.576	-704.576	-704.576	-704.577	-704.571	-704.576	-704.576	-704.576	-704.577	-704.571	-704.576	-704.576	-704.577	-704.571	-704.576	-704.577	-704.571	-704.577	-704.571	-704.571	-704.576	-704.576	-704.576	-704.576	-704.576	-704.577	-704.571	-704.575	-704.576	-704.576	-704.576	-704.576	-704.576	-704.57	-704.575	-704.576	-704.576	-704.576	-704.576	-704.576	-704.57
AA1	-497.311	-497.311	-497.311	-497.311	-497.311	-497.311	-497.304	-686.135	-686.135	-686.135	-686.135	-686.135	-686.135	-548.614	-548.614	-548.614	-548.614	-548.615	-438.168	-438.168	-438.168	-438.168	-554.594	-554.593	-554.593	-441.537	-441.537	-554.6	-548.594	-548.594	-548.594	-548.595	-548.594	-548.594	-548.594	-609.928	-609.928	-609.928	-609.928	-609.928	-609.928	-609.928	-554.585	-554.585	-554.585	-554.584	-554.584	-554.584	-554.585
AA2	-686.135	-548.614	-438.168	-554.593	-441.537	-554.6	-1157.75	-548.614	-438.168	-554.593	-441.537	-554.6	-1157.75	-438.168	-554.593	-441.537	-554.6	-1157.75	-554.593	-441.537	-554.6	-1157.75	-441.538	-554.6	-1157.75	-554.599	-1157.75	-1157.75	-686.135	-548.614	-438.168	-554.594	-441.537	-554.6	-1157.75	-686.135	-548.614	-438.169	-554.593	-441.537	-554.6	-1157.75	-686.135	-548.614	-438.169	-554.593	-441.537	-554.6	-1157.75
IE	-19.6425	-20.0578	-20.0259	-20.0428	-19.1333	-18.7125	-46.7349	0.43708	0.477992	0.406457	2.15847	1.86529	-11.6165	-0.548992	0.0168474	1.04101	1.36919	-11.2616	0.048696	1.06687	1.40021	-20.1485	2.13635	1.31156	-12.1174	1.4356	-11.1116	-10.6769	1.43807	1.05599	1.07551	3.67777	2.04814	2.33751	-12.1841	-2.49972	-2.89256	-3.14257	-2.92871	-1.90631	-1.55791	-15.1103	-4.37923	-4.84758	-4.76721	-4.88575	-3.85399	-3.51747	-16.1773
Only 3B IE	-0.0393084	-0.0833238	-0.0506224	-0.127524	-0.187995	-0.0796943	-1.50292	-0.0138014	-0.00496297	-0.00649974	-0.0396856	-0.0521335	0.0302824	-0.0140035	-0.00828187	-0.0115663	-0.025699	0.0243499	-0.0062136	-0.0132706	-0.00554844	0.0994069	-0.0592356	-0.0243405	-0.0189138	-0.0185492	-0.0338366	0.0761602	-0.017586	-0.0090079	-0.0179273	-0.000735441	-0.0174535	-0.0181294	0.104346	-0.0268417	-0.0266541	-0.0246147	-0.01407	-0.0136916	-0.0291986	-0.0550966	0.0763754	-0.00788026	0.0084833	0.00325489	0.00859437	0.0274033	0.053108
[truncated: 30 more columns]

## Sheet: S4. PAIRS
Table S4. Individual components for calculating the two body Interaction energies (not including L-DOPA) needed for calculating the three-body interactions for eighteen DFT methods. PCM solvent=water. All values in kcal/mol.
tHCTH/aug-cc-pVDZ PCM solvent=water, 2-body BSSE						M06/aug-cc-pVDZ PCM solvent=water, 2-body BSSE						M062X/aug-cc-pVDZ PCM solvent=water, 2-body BSSE						BMK/aug-cc-pVDZ PCM solvent=water, 2-body BSSE						LC-wHPBE/aug-cc-pVDZ PCM solvent=water, 2-body BSSE						MN12SX/aug-cc-pVDZ PCM solvent=water, 2-body BSSE						B3LYP/aug-cc-pVDZ PCM solvent=water, 2-body BSSE						CAM-B3LYP/aug-cc-pVDZ PCM solvent=water, 2-body BSSE						TPSS/aug-cc-pVDZ PCM solvent=water, 2-body BSSE
Pair	Complexation E	Total	AA1	AA2		Pair	Complexation E	Total	AA1	AA2		Pair	Complexation E	Total	AA1	AA2		Pair	Complexation E	Total	AA1	AA2		Pair	Complexation E	Total	AA1	AA2		Pair	Complexation E	Total	AA1	AA2		Pair	Complexation E	Total	AA1	AA2		Pair	Complexation E	Total	AA1	AA2		Pair	Complexation E
Ala-Asp	-0.0573952	-835.514	-323.718	-511.796		Ala-Asp	-0.106519	-835.28	-323.607	-511.673		Ala-Asp	-0.0768649	-835.438	-323.673	-511.765		Ala-Asp	0.0634977	-835.319	-323.624	-511.696		Ala-Asp	0.0159036	-835.246	-323.607	-511.639		Ala-Asp	-0.0220733	-835.148	-323.556	-511.592		Ala-Asp	0.0623713	-835.756	-323.803	-511.953		Ala-Asp	0.0364031	-835.415	-323.662	-511.753		Ala-Asp	-0.0159381
Ala-Glu	5.52975	-874.808	-323.718	-551.099		Ala-Glu	-0.800738	-874.556	-323.607	-550.947		Ala-Glu	-1.7471	-874.728	-323.673	-551.053		Ala-Glu	2.63565	-874.592	-323.624	-550.973		Ala-Glu	3.07664	-874.526	-323.607	-550.923		Ala-Glu	0.475184	-874.417	-323.556	-550.862		Ala-Glu	4.45538	-875.057	-323.803	-551.261		Ala-Glu	2.37951	-874.695	-323.662	-551.036		Ala-Glu	4.01736
Ala-His	-95.6536	-796.448	-247.821	-548.475		Ala-His	-105.566	-796.164	-247.712	-548.284		Ala-His	-107.521	-796.379	-247.774	-548.434		Ala-His	-103.684	-796.23	-247.732	-548.333		Ala-His	-104.053	-796.177	-247.723	-548.288		Ala-His	-105.905	-796.078	-247.679	-548.23		Ala-His	-95.7821	-796.675	-247.884	-548.638		Ala-His	-101.255	-796.313	-247.762	-548.39		Ala-His	-93.3547
Ala-His2	0.00457329	-872.409	-323.718	-548.692		Ala-His2	0.00345005	-872.109	-323.607	-548.502		Ala-His2	0.00361257	-872.324	-323.673	-548.652		Ala-His2	0.00291855	-872.17	-323.624	-548.546		Ala-His2	0.00367281	-872.11	-323.607	-548.503		Ala-His2	0.00419239	-872.005	-323.556	-548.448		Ala-His2	0.0048312	-872.655	-323.803	-548.852		Ala-His2	0.00479982	-872.266	-323.662	-548.604		Ala-His2	0.00462663
Ala-Lys	0.00803463	-821.173	-323.718	-497.455		Ala-Lys	0.00772903	-820.842	-323.607	-497.235		Ala-Lys	0.00763365	-821.033	-323.673	-497.36		Ala-Lys	0.00738328	-820.895	-323.624	-497.271		Ala-Lys	0.00774723	-820.88	-323.607	-497.273		Ala-Lys	0.00807667	-820.723	-323.556	-497.167		Ala-Lys	0.00804969	-821.374	-323.803	-497.571		Ala-Lys	0.00813754	-820.992	-323.662	-497.33		Ala-Lys	0.00791603
Ala-Phe	-0.00170494	-878.438	-323.718	-554.721		Ala-Phe	-0.0307003	-878.103	-323.607	-554.496		Ala-Phe	-0.0111176	-878.34	-323.673	-554.667		Ala-Phe	0.00634224	-878.164	-323.624	-554.54		Ala-Phe	0.00818837	-878.114	-323.607	-554.506		Ala-Phe	-0.0199755	-878.016	-323.556	-554.459		Ala-Phe	0.0217846	-878.683	-323.803	-554.88		Ala-Phe	0.0154242	-878.266	-323.662	-554.603		Ala-Phe	0.00228288
Ala-Phe2	0.00865587	-878.437	-323.718	-554.719		Ala-Phe2	-0.000950049	-878.101	-323.607	-554.495		Ala-Phe2	0.00518825	-878.338	-323.673	-554.665		Ala-Phe2	0.0075527	-878.162	-323.624	-554.539		Ala-Phe2	0.00957015	-878.112	-323.607	-554.505		Ala-Phe2	-0.00152359	-878.014	-323.556	-554.457		Ala-Phe2	0.0146498	-878.682	-323.803	-554.879		Ala-Phe2	0.0131457	-878.264	-323.662	-554.602		Ala-Phe2	0.0089395
Ala-Phe3	0.00704003	-878.437	-323.718	-554.719		Ala-Phe3	0.00574736	-878.103	-323.607	-554.496		Ala-Phe3	0.00615085	-878.338	-323.673	-554.666		Ala-Phe3	0.00550514	-878.162	-323.624	-554.539		Ala-Phe3	0.00619917	-878.112	-323.607	-554.505		Ala-Phe3	0.00647025	-878.015	-323.556	-554.458		Ala-Phe3	0.0077259	-878.682	-323.803	-554.879		Ala-Phe3	0.00767193	-878.264	-323.662	-554.602		Ala-Phe3	0.00701493
Ala-Pro	0.00512299	-724.829	-323.718	-401.112		Ala-Pro	0.00408446	-724.565	-323.607	-400.958		Ala-Pro	0.00426706	-724.729	-323.673	-401.057		Ala-Pro	0.00370921	-724.609	-323.624	-400.985		Ala-Pro	0.00443147	-724.579	-323.607	-400.972		Ala-Pro	0.00470569	-724.463	-323.556	-400.907		Ala-Pro	0.00535266	-725.02	-323.803	-401.217		Ala-Pro	0.00533697	-724.693	-323.662	-401.03		Ala-Pro	0.00511671
Asp-Glu	0.679898	-1062.9	-511.796	-551.1		Asp-Glu	0.655593	-1062.62	-511.673	-550.948		Asp-Glu	0.679396	-1062.82	-511.765	-551.054		Asp-Glu	0.803795	-1062.67	-511.696	-550.974		Asp-Glu	0.762393	-1062.56	-511.639	-550.924		Asp-Glu	0.72905	-1062.45	-511.592	-550.863		Asp-Glu	0.807679	-1063.21	-511.953	-551.262		Asp-Glu	0.786738	-1062.79	-511.753	-551.037		Asp-Glu	0.725933
Asp-His	-0.469137	-1060.94	-511.796	-549.14		Asp-His	-0.476976	-1060.62	-511.673	-548.944		Asp-His	-0.476408	-1060.86	-511.765	-549.094		Asp-His	-0.477379	-1060.69	-511.696	-548.992		Asp-His	-0.477916	-1060.59	-511.638	-548.952		Asp-His	-0.47732	-1060.48	-511.592	-548.887		Asp-His	-0.471441	-1061.25	-511.953	-549.298		Asp-His	-0.474708	-1060.8	-511.753	-549.049		Asp-His	-0.468956
Asp-His2	0.0347747	-1060.49	-511.796	-548.692		Asp-His2	0.031612	-1060.17	-511.673	-548.502		Asp-His2	0.0322314	-1060.42	-511.765	-548.652		Asp-His2	0.0315286	-1060.24	-511.696	-548.546		Asp-His2	0.0337606	-1060.14	-511.638	-548.503		Asp-His2	0.0331444	-1060.04	-511.592	-548.448		Asp-His2	0.0356438	-1060.8	-511.953	-548.852		Asp-His2	0.0358396	-1060.36	-511.753	-548.604		Asp-His2	0.035229
Asp-Lys	-0.419466	-1009.25	-511.796	-497.455		Asp-Lys	-0.422875	-1008.91	-511.673	-497.235		Asp-Lys	-0.423603	-1009.13	-511.765	-497.36		Asp-Lys	-0.424611	-1008.97	-511.696	-497.271		Asp-Lys	-0.425076	-1008.91	-511.638	-497.273		Asp-Lys	-0.421343	-1008.76	-511.592	-497.167		Asp-Lys	-0.421475	-1009.52	-511.953	-497.571		Asp-Lys	-0.422986	-1009.08	-511.753	-497.33		Asp-Lys	-0.419352
Asp-Phe	0.0241372	-1066.52	-511.796	-554.721		Asp-Phe	0.0196316	-1066.17	-511.673	-554.496		Asp-Phe	0.0198299	-1066.43	-511.765	-554.667		Asp-Phe	0.0199962	-1066.24	-511.696	-554.54		Asp-Phe	0.0211251	-1066.14	-511.639	-554.506		Asp-Phe	0.0201387	-1066.05	-511.592	-554.459		Asp-Phe	0.0259632	-1066.83	-511.953	-554.88		Asp-Phe	0.0251048	-1066.36	-511.753	-554.603		Asp-Phe	0.0239407
Asp-Phe2	-0.158252	-1066.52	-511.796	-554.719		Asp-Phe2	-0.111908	-1066.17	-511.673	-554.495		Asp-Phe2	-0.125565	-1066.43	-511.765	-554.665		Asp-Phe2	0.299999	-1066.23	-511.696	-554.539		Asp-Phe2	0.052697	-1066.14	-511.639	-554.505		Asp-Phe2	0.085918	-1066.05	-511.592	-554.458		Asp-Phe2	0.132103	-1066.83	-511.953	-554.879		Asp-Phe2	0.0728545	-1066.35	-511.753	-554.602		Asp-Phe2	-0.0394333
Asp-Phe3	0.0309801	-1066.52	-511.796	-554.719		Asp-Phe3	0.00626317	-1066.17	-511.673	-554.496		Asp-Phe3	0.0218254	-1066.43	-511.765	-554.666		Asp-Phe3	0.0361772	-1066.23	-511.696	-554.539		Asp-Phe3	0.0380848	-1066.14	-511.639	-554.505		Asp-Phe3	0.0146505	-1066.05	-511.592	-554.458		Asp-Phe3	0.0524717	-1066.83	-511.953	-554.879		Asp-Phe3	0.0468128	-1066.35	-511.753	-554.602		Asp-Phe3	0.0345676
Asp-Pro	0.00309927	-912.908	-511.796	-401.112		Asp-Pro	0.000904869	-912.631	-511.673	-400.958		Asp-Pro	0.0010197	-912.822	-511.765	-401.057		Asp-Pro	-6.02409e-05	-912.68	-511.696	-400.985		Asp-Pro	0.0016058	-912.611	-511.638	-400.972		Asp-Pro	0.0015763	-912.499	-511.592	-400.907		Asp-Pro	0.00316641	-913.169	-511.953	-401.217		Asp-Pro	0.00300012	-912.783	-511.753	-401.031		Asp-Pro	0.00311872
Glu-His	-17.2491	-1100.26	-551.096	-549.137		Glu-His	-20.5118	-1099.92	-550.945	-548.941		Glu-His	-21.1671	-1100.17	-551.05	-549.091		Glu-His	-17.3918	-1099.99	-550.97	-548.989		Glu-His	-17.891	-1099.9	-550.92	-548.95		Glu-His	-19.2149	-1099.77	-550.859	-548.884		Glu-His	-17.3833	-1100.58	-551.258	-549.295		Glu-His	-19.4214	-1100.11	-551.033	-549.046		Glu-His	-17.4707
Glu-His2	0.0489162	-1099.79	-551.1	-548.692		Glu-His2	0.0437374	-1099.45	-550.948	-548.502		Glu-His2	0.0455616	-1099.71	-551.054	-548.652		Glu-His2	0.0451863	-1099.52	-550.974	-548.546		Glu-His2	0.0478049	-1099.43	-550.924	-548.503		Glu-His2	0.0457021	-1099.31	-550.863	-548.448		Glu-His2	0.0504536	-1100.11	-551.262	-548.852		Glu-His2	0.0505515	-1099.64	-551.037	-548.604		Glu-His2	0.0491892
Glu-Lys	-0.519203	-1048.56	-551.1	-497.455		Glu-Lys	-0.522992	-1048.18	-550.948	-497.235		Glu-Lys	-0.522414	-1048.42	-551.054	-497.36		Glu-Lys	-0.524378	-1048.25	-550.974	-497.271		Glu-Lys	-0.524956	-1048.2	-550.924	-497.273		Glu-Lys	-0.522137	-1048.03	-550.863	-497.167		Glu-Lys	-0.520695	-1048.83	-551.262	-497.571		Glu-Lys	-0.522642	-1048.37	-551.037	-497.33		Glu-Lys	-0.519015
Glu-Phe	4.32674	-1105.81	-551.099	-554.72		Glu-Phe	-3.76226	-1105.45	-550.948	-554.496		Glu-Phe	-4.29927	-1105.73	-551.053	-554.666		Glu-Phe	0.376767	-1105.51	-550.973	-554.539		Glu-Phe	1.65448	-1105.43	-550.923	-554.505		Glu-Phe	-2.47163	-1105.32	-550.862	-554.459		Glu-Phe	3.11988	-1106.14	-551.261	-554.88		Glu-Phe	0.672434	-1105.64	-551.036	-554.602		Glu-Phe	3.01644
Glu-Phe2	0.0357869	-1105.82	-551.1	-554.719		Glu-Phe2	0.00755898	-1105.44	-550.948	-554.495		Glu-Phe2	0.0294873	-1105.72	-551.054	-554.665		Glu-Phe2	0.0553074	-1105.51	-550.974	-554.539		Glu-Phe2	0.055005	-1105.43	-550.924	-554.505		Glu-Phe2	0.0264194	-1105.32	-550.863	-554.457		Glu-Phe2	0.0711596	-1106.14	-551.262	-554.879		Glu-Phe2	0.0646485	-1105.64	-551.037	-554.602		Glu-Phe2	0.0435787
Glu-Phe3	0.00225213	-1105.82	-551.1	-554.719		Glu-Phe3	-0.0210793	-1105.44	-550.948	-554.496		Glu-Phe3	-0.00762863	-1105.72	-551.054	-554.666		Glu-Phe3	0.00879517	-1105.51	-550.974	-554.539		Glu-Phe3	0.00961094	-1105.43	-550.924	-554.505		Glu-Phe3	-0.0105309	-1105.32	-550.863	-554.458		Glu-Phe3	0.0246963	-1106.14	-551.262	-554.879		Glu-Phe3	0.0185253	-1105.64	-551.037	-554.602		Glu-Phe3	0.00688817
Glu-Pro	-0.00329191	-952.212	-551.1	-401.112		Glu-Pro	-0.00885416	-951.906	-550.948	-400.958		Glu-Pro	-0.00727911	-952.111	-551.054	-401.057		Glu-Pro	-0.00874372	-951.958	-550.974	-400.985		Glu-Pro	-0.00599836	-951.896	-550.924	-400.972		Glu-Pro	-0.00844126	-951.77	-550.863	-400.907		Glu-Pro	-0.00270457	-952.479	-551.262	-401.217		Glu-Pro	-0.0035768	-952.068	-551.037	-401.03		Glu-Pro	-0.00342934
His-His2	-0.00384852	-1097.83	-549.14	-548.692		His-His2	-0.00512424	-1097.45	-548.944	-548.502		His-His2	-0.00523406	-1097.75	-549.094	-548.652		His-His2	-0.00553087	-1097.54	-548.992	-548.546		His-His2	-0.00491591	-1097.46	-548.952	-548.503		His-His2	-0.00579129	-1097.34	-548.887	-548.448		His-His2	-0.00276857	-1098.15	-549.298	-548.852		His-His2	-0.00323983	-1097.65	-549.049	-548.604		His-His2	-0.00368913
His-Lys	0.407552	-1046.59	-549.14	-497.455		His-Lys	0.410354	-1046.18	-548.944	-497.235		His-Lys	0.411262	-1046.45	-549.094	-497.36		His-Lys	0.410947	-1046.26	-548.992	-497.271		His-Lys	0.412576	-1046.22	-548.952	-497.273		His-Lys	0.410896	-1046.05	-548.887	-497.167		His-Lys	0.409153	-1046.87	-549.298	-497.571		His-Lys	0.411021	-1046.38	-549.049	-497.33		His-Lys	0.407616
His-Phe	0.142152	-1103.86	-549.14	-554.721		His-Phe	-0.113852	-1103.44	-548.944	-554.497		His-Phe	-0.224663	-1103.76	-549.094	-554.667		His-Phe	1.3518	-1103.53	-548.992	-554.541		His-Phe	0.53971	-1103.46	-548.952	-554.507		His-Phe	0.312792	-1103.35	-548.887	-554.46		His-Phe	0.709864	-1104.18	-549.298	-554.881		His-Phe	0.3761	-1103.65	-549.049	-554.604		His-Phe	0.383486
His-Phe2	-0.0343449	-1103.86	-549.14	-554.719		His-Phe2	-0.0647759	-1103.44	-548.944	-554.495		His-Phe2	-0.0467181	-1103.76	-549.094	-554.665		His-Phe2	-0.0230315	-1103.53	-548.992	-554.539		His-Phe2	-0.0243813	-1103.46	-548.952	-554.505		His-Phe2	-0.0570237	-1103.34	-548.887	-554.458		His-Phe2	-0.00957328	-1104.18	-549.298	-554.879		His-Phe2	-0.0165801	-1103.65	-549.049	-554.602		His-Phe2	-0.0293831
His-Phe3	0.00146712	-1103.86	-549.14	-554.719		His-Phe3	5.89858e-05	-1103.44	-548.944	-554.496		His-Phe3	0.00296875	-1103.76	-549.094	-554.666		His-Phe3	0.00238077	-1103.53	-548.992	-554.539		His-Phe3	0.0033622	-1103.46	-548.952	-554.505		His-Phe3	0.000344503	-1103.35	-548.887	-554.458		His-Phe3	0.00341742	-1104.18	-549.298	-554.879		His-Phe3	0.00374686	-1103.65	-549.049	-554.602		His-Phe3	0.00177271
His-Pro	0.021875	-950.252	-549.14	-401.112		His-Pro	0.00221636	-949.902	-548.944	-400.958		His-Pro	0.0158383	-950.15	-549.094	-401.057		His-Pro	0.0296712	-949.977	-548.992	-400.985		His-Pro	0.0301405	-949.925	-548.952	-400.972		His-Pro	0.00808546	-949.795	-548.887	-400.907		His-Pro	0.0389068	-950.514	-549.298	-401.217		His-Pro	0.0350301	-950.079	-549.049	-401.031		His-Pro	0.0245789
His2-Lys	-2.32341	-1046.15	-548.691	-497.455		His2-Lys	-2.77026	-1045.74	-548.502	-497.235		His2-Lys	-3.11908	-1046.02	-548.651	-497.36		His2-Lys	-0.473677	-1045.82	-548.546	-497.271		His2-Lys	-1.81946	-1045.78	-548.502	-497.273		His2-Lys	-2.09451	-1045.62	-548.448	-497.166		His2-Lys	-1.5925	-1046.42	-548.851	-497.571		His2-Lys	-2.2811	-1045.94	-548.603	-497.33		His2-Lys	-1.95345
His2-Phe	0.0131815	-1103.41	-548.692	-554.721		His2-Phe	0.00533697	-1103	-548.502	-554.496		His2-Phe	0.00969502	-1103.32	-548.652	-554.667		His2-Phe	0.012084	-1103.09	-548.546	-554.54		His2-Phe	0.0130095	-1103.01	-548.503	-554.506		His2-Phe	0.00699673	-1102.91	-548.448	-554.459		His2-Phe	0.0184933	-1103.73	-548.852	-554.88		His2-Phe	0.0170839	-1103.21	-548.604	-554.603		His2-Phe	0.0132568
His2-Ph2	-0.0722596	-1103.41	-548.692	-554.719		His2-Ph2	-0.127041	-1103	-548.502	-554.495		His2-Ph2	-0.0915982	-1103.32	-548.652	-554.665		His2-Ph2	0.0580277	-1103.08	-548.546	-554.539		His2-Ph2	0.00834211	-1103.01	-548.503	-554.505		His2-Ph2	-0.0334682	-1102.91	-548.448	-554.458		His2-Ph2	0.0551123	-1103.73	-548.852	-554.879		His2-Ph2	0.028391	-1103.21	-548.604	-554.602		His2-Ph2	-0.0302284
His2-Phe3	1.52733	-1103.41	-548.692	-554.72		His2-Phe3	-0.00634851	-1103	-548.502	-554.497		His2-Phe3	-0.200945	-1103.32	-548.652	-554.666		His2-Phe3	1.77492	-1103.08	-548.547	-554.539		His2-Phe3	1.38705	-1103.01	-548.503	-554.506		His2-Phe3	0.405166	-1102.91	-548.449	-554.459		His2-Phe3	1.82123	-1103.73	-548.852	-554.879		His2-Phe3	1.09561	-1103.2	-548.604	-554.602		His2-Phe3	1.49753
His2-Pro	-2.43517	-949.807	-548.691	-401.112		His2-Pro	-5.85513	-949.469	-548.502	-400.958		His2-Pro	-6.12857	-949.718	-548.651	-401.057		His2-Pro	-2.87547	-949.536	-548.546	-400.985		His2-Pro	-3.32396	-949.48	-548.502	-400.972		His2-Pro	-4.15249	-949.362	-548.448	-400.907		His2-Pro	-2.31586	-950.072	-548.851	-401.217		His2-Pro	-3.81581	-949.64	-548.603	-401.031		His2-Pro	-3.03499
Lys-Phe	-0.0111659	-1052.18	-497.455	-554.721		Lys-Phe	-0.0161113	-1051.73	-497.235	-554.496		Lys-Phe	-0.0121856	-1052.03	-497.36	-554.667		Lys-Phe	-0.0115022	-1051.81	-497.271	-554.54		Lys-Phe	-0.01047	-1051.78	-497.273	-554.506		Lys-Phe	-0.0171699	-1051.63	-497.167	-554.459		Lys-Phe	-0.0079587	-1052.45	-497.571	-554.88		Lys-Phe	-0.00884224	-1051.93	-497.33	-554.603		Lys-Phe	-0.0104499
Lys-Phe2	0.00200991	-1052.17	-497.455	-554.719		Lys-Phe2	-0.00711784	-1051.73	-497.235	-554.495		Lys-Phe2	0.000606802	-1052.03	-497.36	-554.665		Lys-Phe2	0.00259036	-1051.81	-497.271	-554.539		Lys-Phe2	0.0042269	-1051.78	-497.273	-554.505		Lys-Phe2	-0.00660705	-1051.62	-497.167	-554.457		Lys-Phe2	0.00727974	-1052.45	-497.571	-554.879		Lys-Phe2	0.00617971	-1051.93	-497.33	-554.602		Lys-Phe2	0.00247427
Lys-Phe3	3.56828	-1052.17	-497.455	-554.72		Lys-Phe3	-5.50384	-1051.74	-497.235	-554.497		Lys-Phe3	-5.44751	-1052.04	-497.36	-554.667		Lys-Phe3	0.567311	-1051.81	-497.271	-554.54		Lys-Phe3	0.832467	-1051.78	-497.272	-554.506		Lys-Phe3	-3.61498	-1051.63	-497.166	-554.46		Lys-Phe3	2.90346	-1052.45	-497.571	-554.88		Lys-Phe3	0.403176	-1051.93	-497.329	-554.603		Lys-Phe3	2.55923
Lys-Pro	-0.00354417	-898.567	-497.455	-401.112		Lys-Pro	-0.0108842	-898.193	-497.235	-400.958		Lys-Pro	-0.00627635	-898.417	-497.36	-401.057		Lys-Pro	-0.00421247	-898.256	-497.271	-400.985		Lys-Pro	-0.00328376	-898.245	-497.273	-400.972		Lys-Pro	-0.0106808	-898.074	-497.167	-400.907		Lys-Pro	-8.53413e-05	-898.788	-497.571	-401.217		Lys-Pro	-0.0012431	-898.36	-497.33	-401.031		Lys-Pro	-0.00358182
Phe-Phe2	0.00827183	-1109.44	-554.721	-554.719		Phe-Phe2	0.00341804	-1108.99	-554.496	-554.495		Phe-Phe2	0.00605233	-1109.33	-554.667	-554.665		Phe-Phe2	0.00660956	-1109.08	-554.54	-554.539		Phe-Phe2	0.00738767	-1109.01	-554.506	-554.505		Phe-Phe2	0.00356049	-1108.92	-554.459	-554.457		Phe-Phe2	0.0113153	-1109.76	-554.88	-554.879		Phe-Phe2	0.0105296	-1109.2	-554.603	-554.602		Phe-Phe2	0.0082392
Phe-Phe3	0.00813629	-1109.44	-554.721	-554.719		Phe-Phe3	-0.000565386	-1108.99	-554.496	-554.496		Phe-Phe3	0.00507153	-1109.33	-554.667	-554.666		Phe-Phe3	0.00740775	-1109.08	-554.54	-554.539		Phe-Phe3	0.00869414	-1109.01	-554.506	-554.505		Phe-Phe3	-0.00066265	-1108.92	-554.459	-554.458		Phe-Phe3	0.0137782	-1109.76	-554.88	-554.879		Phe-Phe3	0.0123946	-1109.21	-554.603	-554.602		Phe-Phe3	0.00827058
Phe-Pro	-0.0118555	-955.833	-554.721	-401.112		Phe-Pro	-0.0583032	-955.455	-554.497	-400.958		Phe-Pro	-0.0279719	-955.724	-554.667	-401.057		Phe-Pro	0.0113247	-955.525	-554.54	-400.985		Phe-Pro	0.00933609	-955.479	-554.506	-400.972		Phe-Pro	-0.0352127	-955.367	-554.46	-400.907		Phe-Pro	0.029412	-956.097	-554.88	-401.217		Phe-Pro	0.0199077	-955.634	-554.603	-401.031		Phe-Pro	-0.00352221
Phe2-Phe3	1.39408	-1109.44	-554.719	-554.72		Phe2-Phe3	-0.110381	-1108.99	-554.495	-554.497		Phe2-Phe3	-0.340499	-1109.33	-554.665	-554.666		Phe2-Phe3	1.44063	-1109.08	-554.539	-554.539		Phe2-Phe3	1.17607	-1109.01	-554.505	-554.506		Phe2-Phe3	0.088406	-1108.92	-554.458	-554.459		Phe2-Phe3	1.6931	-1109.76	-554.879	-554.879		Phe2-Phe3	1.05469	-1109.2	-554.602	-554.602		Phe2-Phe3	1.36932
Phe2-Pro	0.00647778	-955.831	-554.719	-401.112		Phe2-Pro	-0.00324611	-955.453	-554.495	-400.958		Phe2-Pro	0.00298757	-955.722	-554.665	-401.057		Phe2-Pro	0.0058509	-955.523	-554.539	-400.985		Phe2-Pro	0.00760793	-955.477	-554.505	-400.972		Phe2-Pro	-0.00292294	-955.365	-554.457	-400.907		Phe2-Pro	0.0123469	-956.095	-554.879	-401.217		Phe2-Pro	0.0108283	-955.632	-554.602	-401.031		Phe2-Pro	0.00676643
Phe3-Pro	0.00696975	-955.831	-554.719	-401.112		Phe3-Pro	-0.00475903	-955.454	-554.496	-400.958		Phe3-Pro	0.00297377	-955.723	-554.666	-401.057		Phe3-Pro	0.00633973	-955.523	-554.539	-400.985		Phe3-Pro	0.00841239	-955.477	-554.505	-400.972		Phe3-Pro	-0.00522653	-955.366	-554.458	-400.907		Phe3-Pro	0.0137763	-956.095	-554.879	-401.217		Phe3-Pro	0.0120017	-955.632	-554.602	-401.031		Phe3-Pro	0.00732617
SUM	-101.569					SUM	-145.794					SUM	-150.723					SUM	-115.807					SUM	-118.308					SUM	-136.42					SUM	-101.866					SUM	-120.483					SUM	-103.079
[truncated: 58 more columns]

## Sheet: S4b. DDC-PAIRS
Table S4. Individual components for calculating the two body Interaction energies (not including L-DOPA) needed for calculating the three-body interactions for eighteen DFT methods. PCM solvent=water. All values in kcal/mol.
CAM-B3LYP-D3/aug-cc-pVDZ PCM solvent=water, 2-body BSSE						B3LYP/aug-cc-pVDZ PCM solvent=water, 2-body BSSE						BLYP/aug-cc-pVDZ PCM solvent=water, 2-body BSSE						CAM-B3LYP/aug-cc-pVDZ PCM solvent=water, 2-body BSSE
Pair	Complexation E	Total	AA1	AA2		Pair	Complexation E	Total	AA1	AA2		Pair	Complexation E	Total	AA1	AA2		Pair	Complexation E	Total	AA1	AA2
Lys-Trp	-0.0623995	-1183.49	-497.33	-686.16		Lys-Trp	-0.0165468	-1184.03	-497.557	-686.475		Lys-Trp	-0.0133484	-1183.58	-497.352	-686.223		Lys-Trp	-0.0170243	-1183.45	-497.314	-686.135
Lys-His	-0.0995036	-1045.96	-497.33	-548.63		Lys-His	0.00164533	-1046.42	-497.557	-548.863		Lys-His	0.0074705	-1046.04	-497.352	-548.69		Lys-His	-0.00120921	-1045.93	-497.314	-548.614
Lys-Thr	-0.0818323	-935.509	-497.33	-438.179		Lys-Thr	-0.033509	-935.912	-497.557	-438.355		Lys-Thr	-0.0302918	-935.57	-497.352	-438.217		Lys-Thr	-0.0351819	-935.482	-497.314	-438.168
Lys-Phe	-0.201764	-1051.94	-497.33	-554.614		Lys-Phe	0.104027	-1052.43	-497.557	-554.871		Lys-Phe	0.118043	-1052.01	-497.352	-554.663		Lys-Phe	0.095089	-1051.91	-497.314	-554.593
Lys-Ile	-0.182682	-938.882	-497.33	-441.552		Lys-Ile	0.0478915	-939.309	-497.557	-441.752		Lys-Ile	0.0587638	-938.915	-497.352	-441.563		Lys-Ile	0.0415712	-938.85	-497.314	-441.536
Lys-Phe	-0.0208019	-1051.95	-497.33	-554.619		Lys-Phe	0.0319942	-1052.43	-497.557	-554.876		Lys-Phe	0.0335498	-1052.02	-497.352	-554.668		Lys-Phe	0.0321749	-1051.91	-497.314	-554.598
Lys-PLP	-17.5773	-1655.12	-497.324	-1157.77		Lys-PLP	-11.1801	-1655.66	-497.551	-1158.09		Lys-PLP	-9.76771	-1655.22	-497.347	-1157.86		Lys-PLP	-13.1393	-1655.08	-497.308	-1157.75
Trp-His	0.00273406	-1234.79	-686.16	-548.63		Trp-His	0.00905622	-1235.34	-686.475	-548.863		Trp-His	0.0111985	-1234.91	-686.223	-548.69		Trp-His	0.00891628	-1234.75	-686.135	-548.614
Trp-Thr	0.00138993	-1124.34	-686.16	-438.179		Trp-Thr	0.0078194	-1124.83	-686.475	-438.355		Trp-Thr	0.00962349	-1124.44	-686.223	-438.217		Trp-Thr	0.007751	-1124.3	-686.135	-438.168
Trp-Phe	-0.0495118	-1240.77	-686.16	-554.613		Trp-Phe	0.00860755	-1241.35	-686.475	-554.871		Trp-Phe	0.0120337	-1240.89	-686.223	-554.663		Trp-Phe	0.00807981	-1240.73	-686.135	-554.593
Trp-Ile	-2.97954	-1127.72	-686.161	-441.552		Trp-Ile	2.00049	-1128.22	-686.475	-441.752		Trp-Ile	2.94757	-1127.78	-686.224	-441.563		Trp-Ile	0.769836	-1127.67	-686.135	-441.536
Trp-Phe	-1.20795	-1240.78	-686.16	-554.62		Trp-Phe	0.527335	-1241.35	-686.475	-554.877		Trp-Phe	0.837733	-1240.89	-686.224	-554.669		Trp-Phe	0.167134	-1240.73	-686.135	-554.599
Trp-PLP	0.0113265	-1843.93	-686.16	-1157.77		Trp-PLP	0.0307254	-1844.56	-686.475	-1158.09		Trp-PLP	0.0338491	-1844.08	-686.223	-1157.86		Trp-PLP	0.0305447	-1843.88	-686.135	-1157.75
His-Thr	-2.12663	-986.812	-548.63	-438.179		His-Thr	-0.0603683	-987.218	-548.863	-438.354		His-Thr	0.420965	-986.907	-548.69	-438.217		His-Thr	-0.623086	-986.783	-548.614	-438.168
His-Phe	0.000721008	-1103.24	-548.63	-554.613		His-Phe	0.00733998	-1103.73	-548.863	-554.871		His-Phe	0.0089715	-1103.35	-548.69	-554.663		His-Phe	0.00735943	-1103.21	-548.614	-554.593
His-Ile	-0.00367281	-990.181	-548.63	-441.551		His-Ile	0.0114339	-990.614	-548.863	-441.751		His-Ile	0.0137192	-990.253	-548.69	-441.563		His-Ile	0.0113548	-990.149	-548.614	-441.535
His-Phe	-0.0953225	-1103.25	-548.63	-554.619		His-Phe	0.0388617	-1103.74	-548.863	-554.876		His-Phe	0.0529781	-1103.36	-548.69	-554.668		His-Phe	0.0317018	-1103.21	-548.614	-554.598
His-PLP	-6.84479	-1706.41	-548.63	-1157.77		His-PLP	3.26603	-1706.95	-548.864	-1158.09		His-PLP	5.12973	-1706.54	-548.691	-1157.86		His-PLP	0.778529	-1706.36	-548.615	-1157.75
Thr-Phe	0.00194089	-992.792	-438.179	-554.613		Thr-Phe	0.00395143	-993.225	-438.355	-554.871		Thr-Phe	0.00528865	-992.88	-438.217	-554.663		Thr-Phe	0.00390123	-992.761	-438.168	-554.593
Thr-Ile	0.000475025	-879.73	-438.179	-441.551		Thr-Ile	0.00574736	-880.106	-438.355	-441.751		Thr-Ile	0.00736508	-879.78	-438.217	-441.563		Thr-Ile	0.0056821	-879.703	-438.168	-441.535
Thr-Phe	-0.0232925	-992.798	-438.179	-554.619		Thr-Phe	0.00993599	-993.231	-438.355	-554.876		Thr-Phe	0.0129054	-992.886	-438.217	-554.668		Thr-Phe	0.00933546	-992.766	-438.168	-554.598
Thr-PLP	-10.9004	-1595.97	-438.179	-1157.77		Thr-PLP	-6.44973	-1596.45	-438.354	-1158.09		Thr-PLP	-5.22515	-1596.08	-438.217	-1157.86		Thr-PLP	-8.2167	-1595.93	-438.168	-1157.75
Phe-Ile	-1.74181	-996.169	-554.614	-441.552		Phe-Ile	2.1419	-996.62	-554.872	-441.752		Phe-Ile	2.89592	-996.222	-554.664	-441.563		Phe-Ile	1.19146	-996.128	-554.594	-441.536
Phe-Phe	-0.0576098	-1109.23	-554.613	-554.619		Phe-Phe	0.0109795	-1109.75	-554.871	-554.876		Phe-Phe	0.0151726	-1109.33	-554.663	-554.668		Phe-Phe	0.00980421	-1109.19	-554.593	-554.598
Phe-PLP	-0.169395	-1712.39	-554.613	-1157.77		Phe-PLP	-0.00472515	-1712.96	-554.871	-1158.09		Phe-PLP	0.0194704	-1712.52	-554.663	-1157.86		Phe-PLP	-0.0183082	-1712.34	-554.593	-1157.75
Ile-Phe	-4.50396	-996.177	-441.551	-554.619		Ile-Phe	1.07246	-996.626	-441.751	-554.876		Ile-Phe	2.49244	-996.227	-441.563	-554.668		Ile-Phe	-0.89539	-996.135	-441.535	-554.598
Ile-PLP	-0.104751	-1599.32	-441.551	-1157.77		Ile-PLP	0.00392444	-1599.84	-441.752	-1158.09		Ile-PLP	0.0133132	-1599.42	-441.563	-1157.86		Ile-PLP	0.000367721	-1599.28	-441.535	-1157.75
Phe-PLP	-0.155433	-1712.39	-554.619	-1157.77		Phe-PLP	0.00836156	-1712.96	-554.876	-1158.09		Phe-PLP	0.0199743	-1712.53	-554.668	-1157.86		Phe-PLP	0.0030748	-1712.35	-554.598	-1157.75
His-Trp	-0.0113372	-1234.77	-548.61	-686.16		His-Trp	0.0211904	-1235.31	-548.839	-686.475		His-Trp	0.0238178	-1234.88	-548.66	-686.223		His-Trp	0.0212374	-1234.73	-548.594	-686.135
His-His	0.00470256	-1097.24	-548.61	-548.63		His-His	0.0175941	-1097.7	-548.839	-548.863		His-His	0.0200295	-1097.35	-548.66	-548.69		His-His	0.0176813	-1097.21	-548.594	-548.614
His-Thr	0.00739332	-986.789	-548.61	-438.179		His-Thr	0.0127184	-987.194	-548.839	-438.355		His-Thr	0.0146216	-986.877	-548.66	-438.217		His-Thr	0.0128859	-986.762	-548.594	-438.168
His-Phe	-1.97246	-1103.23	-548.611	-554.614		His-Phe	4.25649	-1103.7	-548.84	-554.871		His-Phe	5.48178	-1103.32	-548.661	-554.664		His-Phe	2.66828	-1103.18	-548.595	-554.594
His-Ile	-0.504541	-990.163	-548.61	-441.552		His-Ile	0.12098	-990.591	-548.839	-441.752		His-Ile	0.223167	-990.223	-548.66	-441.563		His-Ile	0.0319195	-990.129	-548.594	-441.536
His-Phe	-0.0243323	-1103.23	-548.61	-554.619		His-Phe	0.000554091	-1103.72	-548.839	-554.876		His-Phe	0.00375062	-1103.33	-548.66	-554.668		His-Phe	-6.9026e-06	-1103.19	-548.594	-554.598
His-PLP	-2.36097	-1706.38	-548.61	-1157.77		His-PLP	-0.412317	-1706.93	-548.839	-1158.09		His-PLP	0.331458	-1706.52	-548.66	-1157.86		His-PLP	-1.21646	-1706.34	-548.594	-1157.75
Tyr-Trp	-0.235723	-1296.11	-609.949	-686.16		Tyr-Trp	0.0442946	-1296.7	-610.226	-686.475		Tyr-Trp	0.0714018	-1296.22	-609.999	-686.224		Tyr-Trp	0.026607	-1296.06	-609.928	-686.135
Tyr-His	-0.131238	-1158.58	-609.949	-548.63		Tyr-His	0.0267237	-1159.09	-610.226	-548.863		Tyr-His	0.0394415	-1158.69	-609.998	-548.69		Tyr-His	0.0206902	-1158.54	-609.927	-548.614
Tyr-Thr	-3.10292	-1048.13	-609.949	-438.179		Tyr-Thr	1.00677	-1048.58	-610.226	-438.355		Tyr-Thr	1.95181	-1048.21	-609.999	-438.218		Tyr-Thr	-0.264604	-1048.1	-609.928	-438.168
Tyr-Phe	0.00146272	-1164.56	-609.949	-554.613		Tyr-Phe	0.00899158	-1165.1	-610.226	-554.871		Tyr-Phe	0.0106269	-1164.66	-609.998	-554.663		Tyr-Phe	0.00904116	-1164.52	-609.927	-554.593
Tyr-Ile	-0.0437826	-1051.5	-609.949	-441.551		Tyr-Ile	0.0080955	-1051.98	-610.226	-441.751		Tyr-Ile	0.0113297	-1051.56	-609.998	-441.563		Tyr-Ile	0.00761295	-1051.46	-609.927	-441.535
Tyr-Phe	-1.83933	-1164.57	-609.949	-554.62		Tyr-Phe	0.745734	-1165.1	-610.226	-554.877		Tyr-Phe	1.29889	-1164.67	-609.999	-554.669		Tyr-Phe	0.0495576	-1164.53	-609.928	-554.599
Tyr-PLP	-0.414897	-1767.72	-609.949	-1157.77		Tyr-PLP	-0.0223726	-1768.31	-610.226	-1158.09		Tyr-PLP	0.0173469	-1767.86	-609.999	-1157.86		Tyr-PLP	-0.0493254	-1767.68	-609.928	-1157.75
Phe-Trp	-0.123966	-1240.76	-554.604	-686.16		Phe-Trp	0.0302591	-1241.34	-554.861	-686.475		Phe-Trp	0.0497822	-1240.87	-554.649	-686.223		Phe-Trp	0.0191058	-1240.72	-554.585	-686.135
Phe-His	-0.130996	-1103.23	-554.604	-548.63		Phe-His	0.0285837	-1103.72	-554.861	-548.863		Phe-His	0.040886	-1103.34	-554.649	-548.69		Phe-His	0.0221235	-1103.2	-554.585	-548.614
Phe-Thr	-2.28443	-992.788	-554.605	-438.179		Phe-Thr	0.748618	-993.215	-554.862	-438.355		Phe-Thr	1.32706	-992.866	-554.65	-438.218		Phe-Thr	0.0528878	-992.754	-554.585	-438.168
Phe-Phe	-0.00702748	-1109.22	-554.604	-554.613		Phe-Phe	0.00993661	-1109.73	-554.861	-554.871		Phe-Phe	0.011902	-1109.31	-554.649	-554.663		Phe-Phe	0.00990649	-1109.18	-554.585	-554.593
Phe-Ile	-0.0472665	-996.156	-554.604	-441.551		Phe-Ile	0.0143668	-996.613	-554.861	-441.752		Phe-Ile	0.0192689	-996.212	-554.649	-441.563		Phe-Ile	0.0128734	-996.12	-554.585	-441.535
Phe-Phe	-0.0571034	-1109.22	-554.604	-554.619		Phe-Phe	0.0102937	-1109.74	-554.861	-554.876		Phe-Phe	0.0153633	-1109.32	-554.649	-554.668		Phe-Phe	0.00862386	-1109.18	-554.585	-554.598
Phe-PLP	-1.49672	-1712.38	-554.605	-1157.77		Phe-PLP	1.59118	-1712.95	-554.861	-1158.09		Phe-PLP	2.24425	-1712.51	-554.65	-1157.86		Phe-PLP	0.750746	-1712.33	-554.585	-1157.75
Pro-Trp	-0.312579	-1087.19	-401.026	-686.16		Pro-Trp	0.060534	-1087.67	-401.198	-686.475		Pro-Trp	0.102354	-1087.27	-401.046	-686.224		Pro-Trp	0.0327391	-1087.15	-401.014	-686.135
Pro-His	-0.000102912	-949.655	-401.026	-548.63		Pro-His	0.00722765	-950.06	-401.197	-548.863		Pro-His	0.00896962	-949.736	-401.046	-548.69		Pro-His	0.00721636	-949.628	-401.014	-548.614
Pro-Thr	-0.0126663	-839.205	-401.026	-438.179		Pro-Thr	0.00884349	-839.552	-401.197	-438.355		Pro-Thr	0.0110304	-839.263	-401.046	-438.217		Pro-Thr	0.00873932	-839.182	-401.014	-438.168
Pro-Phe	-0.0370946	-955.639	-401.026	-554.613		Pro-Phe	0.0115299	-956.068	-401.197	-554.871		Pro-Phe	0.015064	-955.708	-401.046	-554.663		Pro-Phe	0.010684	-955.607	-401.014	-554.593
Pro-Ile	-0.142285	-842.578	-401.026	-441.551		Pro-Ile	0.0344553	-842.949	-401.197	-441.752		Pro-Ile	0.0568492	-842.608	-401.046	-441.563		Pro-Ile	0.0198381	-842.55	-401.014	-441.535
Pro-Phe	-0.0203288	-955.645	-401.026	-554.619		Pro-Phe	0.00715298	-956.074	-401.197	-554.876		Pro-Phe	0.0094641	-955.714	-401.046	-554.668		Pro-Phe	0.00684927	-955.613	-401.014	-554.598
Pro-PLP	0.0107681	-1558.8	-401.026	-1157.77		Pro-PLP	0.0636244	-1559.28	-401.197	-1158.09		Pro-PLP	0.066671	-1558.91	-401.046	-1157.86		Pro-PLP	0.0637393	-1558.76	-401.014	-1157.75
Thr-Trp	-1.16501	-1124.32	-438.162	-686.16		Thr-Trp	0.2515	-1124.81	-438.337	-686.475		Thr-Trp	0.463245	-1124.42	-438.197	-686.224		Thr-Trp	0.0398964	-1124.29	-438.151	-686.135
Thr-His	0.00176016	-986.791	-438.162	-548.63		Thr-His	0.0063755	-987.199	-438.336	-548.863		Thr-His	0.00822853	-986.887	-438.197	-548.69		Thr-His	0.00629455	-986.765	-438.151	-548.614
Thr-Thr	-0.000694025	-876.341	-438.162	-438.179		Thr-Thr	0.00431287	-876.691	-438.336	-438.355		Thr-Thr	0.00598832	-876.414	-438.197	-438.217		Thr-Thr	0.00419867	-876.319	-438.151	-438.168
Thr-Phe	-1.31125	-992.778	-438.162	-554.614		Thr-Phe	-0.099437	-993.207	-438.336	-554.871		Thr-Phe	0.125285	-992.86	-438.197	-554.663		Thr-Phe	-0.354416	-992.744	-438.151	-554.593
Thr-Ile	-1.50149	-879.717	-438.162	-441.552		Thr-Ile	2.18287	-880.085	-438.337	-441.752		Thr-Ile	3.1285	-879.756	-438.197	-441.563		Thr-Ile	0.922952	-879.686	-438.151	-441.536
Thr-Phe	-0.0357298	-992.781	-438.162	-554.619		Thr-Phe	0.00890436	-993.212	-438.336	-554.876		Thr-Phe	0.0123481	-992.865	-438.197	-554.668		Thr-Phe	0.0082141	-992.749	-438.151	-554.598
Thr-PLP	-0.0548606	-1595.93	-438.162	-1157.77		Thr-PLP	-0.0155974	-1596.42	-438.336	-1158.09		Thr-PLP	-0.00975464	-1596.06	-438.197	-1157.86		Thr-PLP	-0.0167037	-1595.9	-438.151	-1157.75
Lys-Thr	-1.80944	-935.496	-497.33	-438.162		Lys-Thr	1.48927	-935.892	-497.557	-438.337		Lys-Thr	2.00731	-935.547	-497.353	-438.197		Lys-Thr	0.789853	-935.464	-497.314	-438.151
Lys-Pro	-3.87685	-898.362	-497.33	-401.025		Lys-Pro	0.270512	-898.753	-497.557	-401.197		Lys-Pro	1.23851	-898.396	-497.353	-401.045		Lys-Pro	-0.997852	-898.329	-497.314	-401.013
Lys-Phe	-1.97406	-1051.94	-497.331	-554.605		Lys-Phe	0.306353	-1052.42	-497.557	-554.862		Lys-Phe	0.614339	-1052	-497.353	-554.65		Lys-Phe	-0.0237136	-1051.9	-497.314	-554.585
Lys-Tyr	-0.0846943	-1107.28	-497.33	-609.949		Lys-Tyr	0.0859694	-1107.78	-497.557	-610.226		Lys-Tyr	0.0947188	-1107.35	-497.352	-609.998		Lys-Tyr	0.0817959	-1107.24	-497.314	-609.927
His-Thr	-6.18274	-986.78	-548.609	-438.162		His-Thr	-2.02671	-987.177	-548.838	-438.336		His-Thr	-0.859306	-986.857	-548.659	-438.197		His-Thr	-3.65471	-986.749	-548.593	-438.15
His-Pro	-0.452019	-949.637	-548.61	-401.026		His-Pro	0.117493	-950.036	-548.839	-401.197		His-Pro	0.225812	-949.706	-548.66	-401.046		His-Pro	0.0290273	-949.608	-548.594	-401.014
His-Phe	-0.094171	-1103.21	-548.61	-554.604		His-Phe	0.0224115	-1103.7	-548.839	-554.861		His-Phe	0.0314451	-1103.31	-548.66	-554.649		His-Phe	0.018969	-1103.18	-548.594	-554.585
His-Tyr	-0.0254769	-1158.56	-548.61	-609.949		His-Tyr	-0.00557103	-1159.06	-548.839	-610.226		His-Tyr	-0.00246737	-1158.66	-548.66	-609.998		His-Tyr	-0.00617407	-1158.52	-548.594	-609.927
Thr-Phe	0.769716	-992.765	-438.162	-554.604		Thr-Phe	1.90076	-993.194	-438.336	-554.86		Thr-Phe	2.05015	-992.842	-438.197	-554.649		Thr-Phe	1.64632	-992.732	-438.151	-554.584
Thr-Tyr	-0.0547684	-1048.11	-438.162	-609.949		Thr-Tyr	0.0155058	-1048.56	-438.336	-610.226		Thr-Tyr	0.0224178	-1048.2	-438.197	-609.998		Thr-Tyr	0.0124824	-1048.08	-438.151	-609.927
Pro-Tyr	-1.41192	-1010.98	-401.026	-609.949		Pro-Tyr	-0.251528	-1011.42	-401.198	-610.226		Pro-Tyr	-0.0274498	-1011.04	-401.046	-609.999		Pro-Tyr	-0.509211	-1010.94	-401.014	-609.928
Lys-His	-121.412	-969.576	-496.656	-472.726		Lys-His	-108.423	-969.993	-496.883	-472.938		Lys-His	-101.419	-969.627	-496.687	-472.779		Lys-His	-115.113	-969.535	-496.641	-472.711
Thr-Pro	-100.967	-762.796	-437.504	-325.131		Thr-Pro	-92.2495	-763.111	-437.679	-325.285		Thr-Pro	-86.4727	-762.84	-437.548	-325.154		Thr-Pro	-97.589	-762.77	-437.494	-325.121
Pro-Phe	-102.254	-879.252	-400.388	-478.702		Pro-Phe	-91.5956	-879.646	-400.559	-478.941		Pro-Phe	-84.9982	-879.301	-400.417	-478.748		Pro-Phe	-97.59	-879.216	-400.377	-478.684
Phe-Tyr	-104.756	-1108.06	-553.951	-553.942		Phe-Tyr	-94.5983	-1108.56	-554.208	-554.2		Phe-Tyr	-89.0725	-1108.15	-554.005	-554.002		Phe-Tyr	-100.014	-1108.01	-553.933	-553.923

## Sheet: S5. Full BSSE
S5. Comparison of full counterpoise-corrections to basis set superposition errors (BSSE) to ‘local’ counterpoise-corrections to BSSE and no counterpoise corrections for BSSE for a GGA, meta-GGA and global hybrid meta-GGA DFT method. Basis set is aug-cc-pVDZ for BMK and tHCTH and 6-31G* for M06L. final column is the core-time for a full interaction energy calculation between L-DOPA and Phe142. Ene…
BMK/aug-cc-pVDZ, Solvated, No BSSE:
LD w/
	Ala	Asp	Glu	His	His2	Lys	Phe	Phe2	Phe3	Pro		Total		ld-phe core time (minutes)
Total	-1028.58	-1216.67	-1255.93	-1253.94	-1253.51	-1202.23	-1259.49	-1259.49	-1259.49	-1105.94
LD	-704.951	-704.951	-704.951	-704.951	-704.951	-704.951	-704.951	-704.951	-704.951	-704.951				0
AA	-323.624	-511.696	-550.974	-548.992	-548.546	-497.271	-554.54	-554.539	-554.539	-400.985				4
IE	0.0879819	-12.6704	-0.235065	0.830756	-6.21309	-4.30546	0.263093	-0.44908	0.472684	0.198252		-22.0203		55
														295
BMK/aug-cc-pVDZ solvent=water, pairwise BSSE
	Ala	Asp	Glu	His	His2	Lys	Phe	Phe2	Phe3	Pro		Total
Total	-1028.58	-1216.67	-1255.93	-1253.94	-1253.51	-1202.23	-1259.49	-1259.49	-1259.49	-1105.94
LD	-704.951	-704.949	-704.952	-704.952	-704.95	-704.951	-704.952	-704.951	-704.95	-704.952				0
AA	-323.624	-511.692	-550.967	-548.992	-548.546	-497.267	-554.541	-554.54	-554.54	-400.985				19
IE	0.32869	-16.5017	-4.05746	1.11233	-7.43837	-7.27001	0.980982	-0.157568	0.0254135	0.436309		-32.5414		28
												Average D		1168		3.95932	times no BSSE
D from no BSSE	0.240708	-3.83132	-3.8224	0.281571	-1.22528	-2.96455	0.717889	0.291512	-0.447271	0.238057		-1.05211
BMK/aug-cc-pVDZ, Solvated, full BSSE:
LD w/
	Ala	Asp	Glu	His	His2	Lys	Phe	Phe2	Phe3	Pro		Total
Total	-952.678	-1216.66	-1255.91	-1253.27	-1253.5	-1202.22	-1259.48	-1259.49	-1259.49	-1105.93
LD	-704.946	-704.946	-704.946	-704.946	-704.946	-704.946	-704.946	-704.946	-704.946	-704.946				29
AA	-247.732	-511.692	-550.958	-548.329	-548.545	-497.267	-554.541	-554.541	-554.542	-400.986				29
IE	0.37091	-16.5216	-5.10996	1.47647	-7.43066	-7.19191	1.03495	-0.621216	0.16836	0.436845		-33.3878		71
												Average D		43571		37.3039	times pairwise BSSE
Diff from Pairwise	0.0422201	-0.0199561	-1.0525	0.364143	0.00771084	0.0781005	0.0539702	-0.463647	0.142947	0.000535893		-0.0846473				147.698	times no BSSE
tHCTH/aug-cc-pVDZ, Solvated, No BSSE:
LD w/
	Ala	Asp	Glu	His	His2	Lys	Phe	Phe2	Phe3	Pro		Total
Total	-1028.85	-1216.95	-1256.23	-1254.27	-1253.84	-1202.6	-1259.86	-1259.85	-1259.85	-1106.25
LD	-705.135	-705.135	-705.135	-705.135	-705.135	-705.135	-705.135	-705.135	-705.135	-705.135				0
AA	-323.718	-511.796	-551.1	-549.14	-548.692	-497.455	-554.721	-554.719	-554.719	-401.112				2
IE	-0.397466	-13.8709	2.37168	-0.235066	-6.64938	-3.36631	-0.570611	3.01041	5.46399	-0.454858		-14.6985		83
														203
tHCTH/aug-cc-pVDZ solvent=water, pairwise BSSE
	Ala	Asp	Glu	His	His2	Lys	Phe	Phe2	Phe3	Pro		Total
Total	-1028.85	-1216.95	-1256.23	-1254.27	-1253.84	-1202.6	-1259.86	-1259.85	-1259.85	-1106.25
LD	-705.135	-705.132	-705.135	-705.135	-705.133	-705.134	-705.135	-705.134	-705.133	-705.135				0
AA	-323.718	-511.793	-551.094	-549.14	-548.691	-497.451	-554.721	-554.719	-554.72	-401.112				6
IE	-0.268507	-17.518	-1.50107	-0.0867551	-7.87355	-6.15268	-0.00189069	3.03187	4.92254	-0.279324		-25.7274		46
												Average D		406		2	times no BSSE
D from no BSSE	0.128959	-3.64712	-3.87275	0.148311	-1.22418	-2.78637	0.568721	0.0214564	-0.541453	0.175534		-1.10289
tHCTH/aug-cc-pVDZ, Solvated, full BSSE:
LD w/
	Ala	Asp	Glu	His	His2	Lys	Phe	Phe2	Phe3	Pro		Total
Total	-952.95	-1216.95	-1256.22	-1253.6	-1253.83	-1202.59	-1259.85	-1259.84	-1259.84	-1106.24
LD	-705.129	-705.129	-705.129	-705.129	-705.129	-705.129	-705.129	-705.129	-705.129	-705.129				14
AA	-247.821	-511.793	-551.085	-548.471	-548.69	-497.45	-554.721	-554.72	-554.722	-401.112				19
IE	-0.226134	-17.4329	-2.52428	0.209197	-7.8185	-6.04607	0.0195789	2.58289	5.01029	-0.296953		-26.5228		135
												Average D		21435		52.7956	times pairwise BSSE
Diff from Pairwise	0.0423732	0.0851166	-1.02321	0.295952	0.0550558	0.106609	0.0214696	-0.44898	0.0877534	-0.0176286		-0.0795488				105.591	times no BSSE
M06L/6-31G*, Solvated, No BSSE:
LD w/
	Ala	Asp	Glu	His	His2	Lys	Phe	Phe2	Phe3	Pro		Total
Total	-1028.84	-1216.96	-1256.23	-1254.28	-1253.85	-1202.57	-1259.86	-1259.87	-1259.87	-1106.24
LD	-705.138	-705.138	-705.138	-705.138	-705.138	-705.138	-705.138	-705.138	-705.138	-705.138				0
AA	-323.702	-511.789	-551.083	-549.141	-548.697	-497.421	-554.724	-554.722	-554.724	-401.099				0
IE	-0.216856	-19.2131	-5.91892	-0.119647	-8.3691	-8.192	-1.07077	-4.71096	-4.03749	-0.287783		-52.1366		28
														28
M06L/6-31G*, solvent=water, pairwise BSSE
	Ala	Asp	Glu	His	His2	Lys	Phe	Phe2	Phe3	Pro		Total
Total	-1028.84	-1216.96	-1256.23	-1254.28	-1253.85	-1202.57	-1259.86	-1259.87	-1259.87	-1106.24
LD	-705.138	-705.136	-705.138	-705.138	-705.137	-705.139	-705.138	-705.14	-705.138	-705.138				0
AA	-323.702	-511.79	-551.083	-549.14	-548.697	-497.416	-554.724	-554.723	-554.725	-401.1				0
IE	-0.193102	-20.1721	-6.14784	-0.120887	-8.92691	-10.3385	-0.720193	-3.34844	-3.5989	-0.204922		-53.7718		44
												Average D		44		1.57143	times no BSSE
D from no BSSE	0.0237544	-0.959056	-0.228921	-0.00123996	-0.557808	-2.14646	0.350574	1.36253	0.438591	0.0828607		-0.163518
M06L/6-31G*, Solvated, full BSSE:
LD w/
	Ala	Asp	Glu	His	His2	Lys	Phe	Phe2	Phe3	Pro		Total
Total	-952.944	-1216.96	-1256.23	-1253.62	-1253.85	-1202.57	-1259.86	-1259.87	-1259.87	-1106.24
LD	-705.137	-705.137	-705.137	-705.137	-705.137	-705.137	-705.137	-705.137	-705.137	-705.137				0
AA	-247.806	-511.79	-551.084	-548.484	-548.697	-497.415	-554.725	-554.723	-554.727	-401.1				11
IE	-0.145329	-20.3511	-6.69255	0.174178	-8.67975	-10.1315	-0.705074	-3.76309	-3.53312	-0.233899		-54.0612		71
												Average D		731		16.6136	times pairwise BSSE
Diff from Pairwise	0.0477729	-0.178961	-0.544705	0.295064	0.247162	0.206954	0.0151186	-0.414653	0.0657831	-0.0289771		-0.0289441				26.1071	times no BSSE

## Sheet: S6. 4BODY
S6. Individual components for calculating the four body Interaction energies including the three-body interactions needed for eighteen DFT methods. PCM solvent=water. All values in kcal/mol.
LD w/
	Full 4B term	Complexation	Total	LD	AA1	AA2	AA3			Full 3B term	Complexation	Total	AA1	AA2	AA3
His2-Lys-Phe3	0.0252039	-17.9456	-2305.33	-704.948	-548.545	-497.266	-554.541		His2-Lys-Phe3	-0.912282	0.956277	-1600.36	-548.546	-497.271	-554.54
Lys-Phe2-Phe3	0.0290298	-8.02505	-2311.31	-704.948	-497.267	-554.54	-554.541		Lys-Phe2-Phe3	-0.0360391	1.9745	-1606.35	-497.271	-554.539	-554.54

## Sheet: S7. Solv
	Solvation free energy of complexation
	LD in SULT, opt with BMK/cc-pVDZ in water (PCM), energy with BMK/aug-cc-pVDZ
		BS+L	BS	L			+ BE
	Solvated	-5674.34	-4969.34	-704.946			-38.0374
	Vacuum	-5674.13	-4969.1	-704.898
	DGsolv	-130.276	-148.9	-29.8487
	DDGsolv				48.4725		10.4351	kcal/mol
	*From Raha, et al, "Pairwise decomposition…" 10.1021/ja042666p
